# Supplementary material for: Multi-omics and single cell characterization of cancer immunosenescence landscape
Source: Sci Data. 2024 Jul 7;11:739. doi: 10.1038/s41597-024-03562-z (PMC11228048; doi:10.1038/s41597-024-03562-z)
Supplement: Supplementary file 2 — Supplementary Table [file 41597_2024_3562_MOESM2_ESM.xlsx]

## Sheet: Table of contents
	Table of Contents
	Supplementary Table 1. CS gene information.
	Supplementary Table 2. Gene module computed by WGCNA.
	Supplementary Table 3. Mutation frequency of CS genes.
	Supplementary Table 4. Genes that used to compute senescence signature score.
	Supplementary Table 5. Genes that significantly mutated in different signature groups (high .vs. low).
	Supplementary Table 6. Genes that had significantly diiferent CNVs in different signature groups (high .vs. low).
	Supplementary Table 7. Differentially expressed miRNA.
	Supplementary Table 8. Differentially expressed protein.
	Supplementary Table 9. Single-cell data analysis.
	Supplementary Table 10. The correlation between IC50 and senescence signature score in GDSC1 data.
	Supplementary Table 11. The correlation between IC50 and senescence signature score in GDSC2 data.
	Supplementary Table 12. Cancer types.
	Supplementary Table 13. Dataset sources.

## Sheet: Table S1 senescence gene
Supplementary Table 1. CS gene information.
Entrez.Id	Gene.Symbol	gene_type	Method	Cell.Types	Cell.Lines	Cancer.Line.	Senescence.Type	Senescence.Effect	EnsemblID	gene_name
51225	ABI3	protein_coding	Overexpression	Colon cancer, Thyroid cancer	ARO, WRO	Yes	Replicative	Induces	ENSG00000175793.11	SFN
231	AKR1B1	protein_coding	Knockdown, Overexpression	Keratinocyte	HaCat	Yes	Stress-induced	Inhibits	ENSG00000116478.10	HDAC1
10095	ARPC1B	protein_coding	Overexpression	Osteosarcoma	SaOs-2	Yes	Replicative	Induces	ENSG00000066135.11	KDM4A
444	ASPH	protein_coding	Knockdown	Liver cancer	FOCUS, HepG2, Huh7	Yes	Replicative	Inhibits	ENSG00000198890.7	PRMT6
6790	AURKA	protein_coding	Knockdown	Embryonic kidney, Retinal pigment epithelial	HEK293T, hTERT-RPE1	Yes	Replicative	Inhibits	ENSG00000143384.11	MCL1
9531	BAG3	protein_coding	Knockdown	Glioma, Laryngeal cancer	A172, HEp2	Yes	Replicative	Inhibits	ENSG00000162735.17	PEX19
8553	BHLHE40	protein_coding	Overexpression	Breast cancer, Esophageal cancer	EC9706, MCF-7	Yes	Replicative, Stress-induced	Induces	ENSG00000047410.12	TPR
672	BRCA1	protein_coding	Mutation	Breast cancer	HBL100, HCC1937, MCF-7	Yes	Stress-induced	Inhibits	ENSG00000117139.15	KDM5B
983	CDK1	protein_coding	Knockdown	Embryonic kidney, Retinal pigment epithelial	HEK293T, hTERT-RPE1	Yes	Replicative	Inhibits	ENSG00000117707.14	PROX1
1028	CDKN1C	protein_coding	Overexpression	Liver cancer	HepG2, SNU-398	Yes	Replicative	Induces	ENSG00000138035.13	PNPT1
1030	CDKN2B	protein_coding	Overexpression	Glioblastoma	T98G, U-251MG, U-373MG	Yes	Replicative	Induces	ENSG00000169605.5	GKN1
1051	CEBPB	protein_coding	Knockdown, Overexpression	Prostate cancer	LNCaP	Yes	Stress-induced	Induces	ENSG00000115233.10	PSMD14
1111	CHEK1	protein_coding	Knockout	Colon cancer	HCT116	Yes	Stress-induced	Induces	ENSG00000144481.15	TRPM8
1452	CSNK1A1	protein_coding	Knockdown	Embryonic kidney, Retinal pigment epithelial	HEK293T, hTERT-RPE1	Yes	Replicative	Inhibits	ENSG00000134107.4	BHLHE40
8727	CTNNAL1	protein_coding	Knockdown	Lung cancer, Squamous carcinoma	A549, OC2	Yes	Replicative	Inhibits	ENSG00000044524.9	EPHA3
80824	DUSP16	protein_coding	Knockdown	Embryonic kidney, Liver cancer	HEK293FT, HepG2, PLC/PRF/5	Yes	Replicative	Inhibits	ENSG00000163507.12	KIAA1524
1845	DUSP3	protein_coding	Knockdown	Cervical cancer	HeLa	Yes	Replicative	Inhibits	ENSG00000065534.17	MYLK
2042	EPHA3	protein_coding	Knockdown	Embryonic kidney, Retinal pigment epithelial	HEK293T, hTERT-RPE1	Yes	Replicative	Inhibits	ENSG00000163848.17	ZNF148
2146	EZH2	protein_coding	Knockdown	Gastric cancer	SGC-7901	Yes	Stress-induced	Inhibits	ENSG00000114113.5	RBP2
79791	FBXO31	protein_coding	Overexpression	Breast cancer	MCF-7	Yes	Replicative	Induces	ENSG00000270141.3	TERC
2305	FOXM1	protein_coding	Knockdown	Gallbladder cancer	GBC-SD	Yes	Replicative	Inhibits	ENSG00000172667.9	ZMAT3
8087	FXR1	protein_coding	Knockdown, Overexpression	Laryngeal cancer, Tongue cancer	CAL27, SCC25, SCC4, SCC9, UMSCC-11A, UMSCC-11B, UMSCC-74A, UMSCC-74B	Yes	Replicative	Inhibits	ENSG00000114416.16	FXR1
2597	GAPDH	protein_coding	Knockdown	Lung cancer	A549	Yes	Replicative	Inhibits	ENSG00000181449.3	SOX2
56287	GKN1	protein_coding	Overexpression	Gastric cancer	AGS, MKN1	Yes	Replicative	Induces	ENSG00000013810.17	TACC3
3065	HDAC1	protein_coding	Overexpression	Cervical cancer	HeLa	Yes	Replicative	Induces	ENSG00000137601.14	NEK1
220296	HEPACAM	protein_coding	Overexpression	Breast cancer	MCF-7	Yes	Replicative	Induces	ENSG00000234801.3	MORF4
3146	HMGB1	protein_coding	Knockdown	Lung cancer, Melanoma	A375, G361, NCI-H1299, SK-MEL-28	Yes	Replicative	Inhibits	ENSG00000133401.14	PDZD2
3309	HSPA5	protein_coding	Knockout, Overexpression	Ovarian cancer	A2780	Yes	Stress-induced	Inhibits	ENSG00000113712.15	CSNK1A1
3400	ID4	protein_coding	Overexpression	Prostate cancer	DU145	Yes	Stress-induced	Induces	ENSG00000172201.9	ID4
3484	IGFBP1	protein_coding	Overexpression	Breast cancer	MCF-7	Yes	Replicative	Induces	ENSG00000131023.11	LATS1
3663	IRF5	protein_coding	Overexpression	Li Fraumeni syndrome fibroblast	MDAH041	Yes	Replicative	Induces	ENSG00000146678.8	IGFBP1
3665	IRF7	protein_coding	Overexpression	Li Fraumeni syndrome fibroblast	MDAH041	Yes	Replicative	Induces	ENSG00000130429.11	ARPC1B
3768	KCNJ12	protein_coding	Knockout	Breast cancer, Gastric cancer, Prostate cancer	DU145, LNCaP, MCF-7, MKN74, PC-3, SK-BR3, SNU-484, SNU-638, SNU-668, T47D	Yes	Stress-induced	Inhibits	ENSG00000128604.17	IRF5
9682	KDM4A	protein_coding	Knockdown	Lung cancer	A549	Yes	Replicative	Unclear	ENSG00000085662.12	AKR1B1
10765	KDM5B	protein_coding	Knockdown	Colon cancer	Colo201, DLD1, HCT116	Yes	Replicative	Inhibits	ENSG00000106462.9	EZH2
57650	KIAA1524	protein_coding	Knockdown	Gastric cancer	AGS, BGC-823, HGC-27, KATO-III	Yes	Replicative	Inhibits	ENSG00000165392.8	WRN
283455	KSR2	protein_coding	Knockdown	Embryonic kidney, Retinal pigment epithelial	HEK293T, hTERT-RPE1	Yes	Replicative	Unclear	ENSG00000198363.14	ASPH
9113	LATS1	protein_coding	Knockdown	Embryonic kidney, Retinal pigment epithelial	HEK293T, hTERT-RPE1	Yes	Replicative	Inhibits	ENSG00000104419.13	NDRG1
3958	LGALS3	protein_coding	Knockdown	Gastric cancer	AGS, KATO-III, MKN28, SNU-1, SNU-16, SNU-216, SNU-5, SNU-601, SNU-638, SNU-668, SNU-719, YCC-2	Yes	Replicative	Inhibits	ENSG00000147883.10	CDKN2B
5606	MAP2K3	protein_coding	Knockdown	Embryonic kidney, Retinal pigment epithelial	HEK293T, hTERT-RPE1	Yes	Replicative	Inhibits	ENSG00000106723.15	SPIN1
5608	MAP2K6	protein_coding	Overexpression	Osteosarcoma	U2OS	Yes	Replicative	Induces	ENSG00000165025.13	SYK
11184	MAP4K1	protein_coding	Knockdown	Embryonic kidney, Retinal pigment epithelial	HEK293T, hTERT-RPE1	Yes	Replicative	Inhibits	ENSG00000131669.8	NINJ1
54708	MARCHF5	protein_coding	Knockdown	Cervical cancer	HeLa	Yes	Replicative	Inhibits	ENSG00000119326.13	CTNNAL1
4170	MCL1	protein_coding	Knockdown, Overexpression	Colon cancer	HCT116	Yes	Stress-induced	Inhibits	ENSG00000119408.15	NEK6
4318	MMP9	protein_coding	Knockdown	Medulloblastoma	DAOY	Yes	Replicative	Inhibits	ENSG00000044574.7	HSPA5
10934	MORF4	protein_coding	Overexpression	Fibrosarcoma	A9, HT1080	Yes	Replicative	Induces	ENSG00000170312.14	CDK1
4638	MYLK	protein_coding	Knockdown	Embryonic kidney, Retinal pigment epithelial	HEK293T, hTERT-RPE1	Yes	Replicative	Inhibits	ENSG00000198060.8	2022-03-05
79923	NANOG	protein_coding	Overexpression	Dermal fibroblast, Fibroblast	NIH3T3, Oct4-GiP	Yes	Replicative	Inhibits	ENSG00000165886.4	UBTD1
10397	NDRG1	protein_coding	Knockdown	Liver cancer	Hep3B, HepG2, Huh7, PLC/PRF/5	Yes	Replicative	Induces	ENSG00000151929.8	BAG3
4750	NEK1	protein_coding	Knockdown	Embryonic kidney, Retinal pigment epithelial	HEK293T, hTERT-RPE1	Yes	Replicative	Inhibits	ENSG00000151650.7	VENTX
10783	NEK6	protein_coding	Overexpression	Bladder cancer, Lung cancer	EJ, NCI-H1299	Yes	Replicative	Inhibits	ENSG00000185507.18	IRF7
4814	NINJ1	protein_coding	Overexpression	Hepatoma	Huh7	Yes	Replicative	Induces	ENSG00000129757.11	CDKN1C
4854	NOTCH3	protein_coding	Knockdown	Breast cancer, Fibroblast, Foreskin fibroblast, Glioma, Melanoma	A375P, BJ, LF1, MDA-MB-231, T98G, WS1	Yes	Stress-induced	Induces	ENSG00000011405.12	PIK3C2A
59277	NTN4	protein_coding	Knockdown, Overexpression	Glioma	T98G, U-251MG, U-87MG, U-U118MG	Yes	Stress-induced	Inhibits	ENSG00000184937.11	WT1
5015	OTX2	protein_coding	Overexpression	Medulloblastoma	D283, D341, D425, D458, D556, DAOY, MED8A, UW228-2	Yes	Replicative	Induces	ENSG00000165478.6	HEPACAM
23037	PDZD2	protein_coding	Overexpression	Breast cancer, Liver cancer, Prostate cancer	DU145	Yes	Replicative	Induces	ENSG00000149554.11	CHEK1
5037	PEBP1	protein_coding	Knockdown, Overexpression	Colon cancer, Gastric cancer, Lung cancer, Prostate cancer	A549, HCT116, MKN45, PC-3	Yes	Stress-induced	Induces	ENSG00000111206.11	FOXM1
5824	PEX19	protein_coding	Overexpression	Osteosarcoma	U2OS	Yes	Stress-induced	Induces	ENSG00000111640.13	GAPDH
5286	PIK3C2A	protein_coding	Knockdown	Embryonic kidney, Retinal pigment epithelial	HEK293T, hTERT-RPE1	Yes	Replicative	Unclear	ENSG00000111704.9	NANOG
87178	PNPT1	protein_coding	Overexpression	Melanoma	FO-1, HO-1, MeWo	Yes	Replicative	Induces	ENSG00000111266.7	DUSP16
5583	PRKCH	protein_coding	Knockdown, Overexpression	Breast cancer	MCF-7	Yes	Stress-induced	Induces	ENSG00000134532.14	SOX5
55170	PRMT6	protein_coding	Knockdown	Breast cancer, Breast epithelial	MCF-10A, MCF-7, MDA-MB-231, MDA-MB-468, SK-BR-3	Yes	Replicative	Inhibits	ENSG00000118596.10	SLC16A7
5629	PROX1	protein_coding	Overexpression	Liver cancer	Hep3B, HepG2, Mahlavu, SK-HEP1	Yes	Replicative	Induces	ENSG00000074527.10	NTN4
10213	PSMD14	protein_coding	Knockdown	Breast cancer, Cervical cancer, Colorectal cancer, Glioma, Lung cancer, Melanoma, Ovarian cancer, Pancreatic cancer, Prostate cancer	A427, A549, BTS49-SK-OV-3, DU145, HCC1937, HCT116, HeLa, Mia PaCa-2, NCI-H1299, NCI-H23, NCI-H460, NCI-H522, SK-BR-3, SK-LU-1, SK-MEL-2, SNB-75	Yes	Replicative	Inhibits	ENSG00000171435.12	KSR2
5948	RBP2	protein_coding	Knockout	Cervical cancer, Gastric cancer	AGS, BGC-823, HeLa, HGC-27, KATO-III, SiHa	Yes	Replicative	Inhibits	ENSG00000089220.4	PEBP1
9978	RBX1	protein_coding	Knockdown	Glioblastoma, Lung cancer	U87	Yes	Replicative	Inhibits	ENSG00000189403.13	HMGB1
10856	RUVBL2	protein_coding	Knockdown	Kidney cancer	A498, KRC/Y	Yes	Replicative	Inhibits	ENSG00000198176.11	TFDP1
2810	SFN	protein_coding	Overexpression	Melanoma	SK-MEL-147, SK-MEL-19, SK-MEL-29	Yes	Oncogene-induced	Induces	ENSG00000131981.14	LGALS3
9194	SLC16A7	protein_coding	Knockdown	Colon cancer, Gastric cancer	DLD1, HCT116, HCT8, HT29, LoVo, MKN45, MKN74, SW480	Yes	Replicative	Inhibits	ENSG00000165588.15	OTX2
6598	SMARCB1	protein_coding	Overexpression	Malignant rhabdoid tumor	G-401	Yes	Replicative	Induces	ENSG00000027075.12	PRKCH
23049	SMG1	protein_coding	Knockdown	Embryonic kidney, Retinal pigment epithelial	HEK293T, hTERT-RPE1	Yes	Replicative	Inhibits	ENSG00000090447.10	TFAP4
6615	SNAI1	protein_coding	Knockdown	Prostate cancer	LNCaP, PC-3	Yes	Replicative	Inhibits	ENSG00000157106.15	SMG1
6657	SOX2	protein_coding	Overexpression	Colon cancer, Embryonic kidney	HCT116, HEK293T, WiDr	Yes	Replicative	Induces	ENSG00000090238.10	YPEL3
6660	SOX5	protein_coding	Overexpression	Glioma	U-1242MG, U-178MG, U-251MG, U-343MG, U-343MGa	Yes	Oncogene-induced	Induces	ENSG00000132604.9	TERF2
10927	SPIN1	protein_coding	Overexpression	Cervical cancer	HeLa	Yes	Replicative	Induces	ENSG00000103264.14	FBXO31
6714	SRC	protein_coding	Overexpression	Fibrosarcoma	HT1080	Yes	Stress-induced	Inhibits	ENSG00000161955.15	TNFSF13
6829	SUPT5H	protein_coding	Knockout	Cervical cancer	HeLa	Yes	Oncogene-induced	Inhibits	ENSG00000141510.14	TP53
6850	SYK	protein_coding	Overexpression	Melanoma	501-mel, A375, SK-MEL-28	Yes	Replicative	Induces	ENSG00000034152.17	MAP2K3
10460	TACC3	protein_coding	Knockout	Breast cancer	MCF-7	Yes	Stress-induced	Inhibits	ENSG00000184185.8	KCNJ12
6909	TBX2	protein_coding	Knockdown	Melanoma	B16	Yes	Replicative	Inhibits	ENSG00000012048.18	BRCA1
7012	TERC	protein_coding	Knockdown	Cervical cancer	HeLa	Yes	Replicative	Inhibits	ENSG00000108861.7	DUSP3
7014	TERF2	protein_coding	Knockout	Neuroblastoma	SH-SY5Y	Yes	Replicative	Inhibits	ENSG00000108798.7	ABI3
7023	TFAP4	protein_coding	Overexpression	Breast cancer, Retinal pigment epithelial	hTERT-RPE, MCF-7	Yes	Replicative	Induces	ENSG00000121068.12	TBX2
7027	TFDP1	protein_coding	Knockdown	Cervical cancer, Lung cancer, Lung fibroblast	A549, HeLa, WI-38	Yes	Replicative	Inhibits	ENSG00000108984.12	MAP2K6
8741	TNFSF13	protein_coding	Knockdown	Colon cancer	SW480	Yes	Replicative	Inhibits	ENSG00000074181.7	NOTCH3
7157	TP53	protein_coding	Overexpression	Bladder cancer	EJ	Yes	Replicative, Stress-induced	Induces	ENSG00000104814.11	MAP4K1
7175	TPR	protein_coding	Knockdown	Cervical cancer, Melanoma, Osteosarcoma	A375, HeLa, U2OS	Yes	Replicative	Inhibits	ENSG00000128016.5	ZFP36
79054	TRPM8	protein_coding	Knockdown	Pancreatic cancer	BxPC-3, PANC-1	Yes	Replicative	Inhibits	ENSG00000196235.12	SUPT5H
80019	UBTD1	protein_coding	Overexpression	Breast cancer, Colorectal cancer, Gastric cancer, Gastric epithelial, Lung fibroblast, Prostate cancer	AGS, GES-1, KATO-III, LoVo, MCF-7, MKN28, MKN45, MRC-5, NCI-N87, PC-3, SGC-7901, SNU-1, SNU-16	Yes	Replicative, Stress-induced	Induces	ENSG00000183207.11	RUVBL2
27287	VENTX	protein_coding	Knockdown, Overexpression	Cervical cancer, Embryonic kidney, Lung fibroblast, Lymphoblastic leukemia, Osteosarcoma	HEK293T, HeLa, IMR-90, Nalm16, U2OS	Yes	Replicative	Induces	ENSG00000197122.10	SRC
7486	WRN	protein_coding	Knockdown	Fibroblast, WRN syndrome fibroblast	AG00780, AG03141	Yes	Oncogene-induced	Inhibits	ENSG00000100985.7	MMP9
7490	WT1	protein_coding	Knockout	Lung cancer	NCI-A549, NCI-H1299, NCI-H1437, NCI-H1568, NCI-H1650, NCI-H1975, NCI-H2009, NCI-H2126, NCI-H23, NCI-H358, NCI-H441, NCI-H460, NCI-H522, NCI-H727	Yes	Oncogene-induced	Inhibits	ENSG00000124216.3	SNAI1
83719	YPEL3	protein_coding	Knockdown, Overexpression	Breast cancer	MCF-7	Yes	Stress-induced	Induces	ENSG00000172216.5	CEBPB
7538	ZFP36	protein_coding	Overexpression	Cervical cancer	HeLa	Yes	Replicative	Induces	ENSG00000087586.16	AURKA
64393	ZMAT3	protein_coding	Knockdown	Breast cancer, Dermal fibroblast, Embryonic kidney, Osteosarcoma	HEK293T, MCF-7, U2OS	Yes	Replicative	Inhibits	ENSG00000099956.16	SMARCB1
7707	ZNF148	protein_coding	Knockout	Lung cancer	NCI-H460	Yes	Replicative	Inhibits	ENSG00000100387.8	RBX1

## Sheet: Table S2 WGCNA
Supplementary Table 2. Gene module computed by WGCNA.
nodeName	Gene_symbol	gene_type	module	Senescence.Effect
AURKA|6790	AURKA	Senescence	turquoise	Inhibits
BRCA1|672	BRCA1	Senescence	turquoise	Inhibits
CDK1|983	CDK1	Senescence	turquoise	Inhibits
CHEK1|1111	CHEK1	Senescence	turquoise	Induces
DUSP3|1845	DUSP3	Senescence	turquoise	Inhibits
EZH2|2146	EZH2	Senescence	turquoise	Inhibits
FOXM1|2305	FOXM1	Senescence	turquoise	Inhibits
FXR1|8087	FXR1	Senescence	turquoise	Inhibits
HDAC1|3065	HDAC1	Senescence	turquoise	Induces
HMGB1|3146	HMGB1	Senescence	turquoise	Inhibits
KDM5B|10765	KDM5B	Senescence	turquoise	Inhibits
KIAA1524|57650	KIAA1524	Senescence	turquoise	Inhibits
MAP4K1|11184	MAP4K1	Senescence	turquoise	Inhibits
NTN4|59277	NTN4	Senescence	turquoise	Inhibits
PEBP1|5037	PEBP1	Senescence	turquoise	Induces
PEX19|5824	PEX19	Senescence	turquoise	Induces
PNPT1|87178	PNPT1	Senescence	turquoise	Induces
PSMD14|10213	PSMD14	Senescence	turquoise	Inhibits
SMARCB1|6598	SMARCB1	Senescence	turquoise	Induces
SMG1|23049	SMG1	Senescence	turquoise	Inhibits
SYK|6850	SYK	Senescence	turquoise	Induces
TACC3|10460	TACC3	Senescence	turquoise	Inhibits
TFAP4|7023	TFAP4	Senescence	turquoise	Induces
TP53|7157	TP53	Senescence	turquoise	Induces
WRN|7486	WRN	Senescence	turquoise	Inhibits
BDNFOS|497258	BDNFOS	lncRNA	turquoise	Unknow
CASC2|255082	CASC2	lncRNA	turquoise	Unknow
hsa-miR-106b-3p	hsa-miR-106b-3p	miRNA	turquoise	Unknow
hsa-miR-106b-5p	hsa-miR-106b-5p	miRNA	turquoise	Unknow
hsa-miR-1307-3p	hsa-miR-1307-3p	miRNA	turquoise	Unknow
hsa-miR-130b-3p	hsa-miR-130b-3p	miRNA	turquoise	Unknow
hsa-miR-130b-5p	hsa-miR-130b-5p	miRNA	turquoise	Unknow
hsa-miR-141-5p	hsa-miR-141-5p	miRNA	turquoise	Unknow
hsa-miR-142-3p	hsa-miR-142-3p	miRNA	turquoise	Unknow
hsa-miR-142-5p	hsa-miR-142-5p	miRNA	turquoise	Unknow
hsa-miR-146a-5p	hsa-miR-146a-5p	miRNA	turquoise	Unknow
hsa-miR-150-3p	hsa-miR-150-3p	miRNA	turquoise	Unknow
hsa-miR-155-5p	hsa-miR-155-5p	miRNA	turquoise	Unknow
hsa-miR-15b-3p	hsa-miR-15b-3p	miRNA	turquoise	Unknow
hsa-miR-15b-5p	hsa-miR-15b-5p	miRNA	turquoise	Unknow
hsa-miR-16-2-3p	hsa-miR-16-2-3p	miRNA	turquoise	Unknow
hsa-miR-17-5p	hsa-miR-17-5p	miRNA	turquoise	Unknow
hsa-miR-18a-3p	hsa-miR-18a-3p	miRNA	turquoise	Unknow
hsa-miR-18a-5p	hsa-miR-18a-5p	miRNA	turquoise	Unknow
hsa-miR-200b-5p	hsa-miR-200b-5p	miRNA	turquoise	Unknow
hsa-miR-200c-5p	hsa-miR-200c-5p	miRNA	turquoise	Unknow
hsa-miR-21-3p	hsa-miR-21-3p	miRNA	turquoise	Unknow
hsa-miR-25-3p	hsa-miR-25-3p	miRNA	turquoise	Unknow
hsa-miR-425-5p	hsa-miR-425-5p	miRNA	turquoise	Unknow
hsa-miR-4746-5p	hsa-miR-4746-5p	miRNA	turquoise	Unknow
hsa-miR-4772-3p	hsa-miR-4772-3p	miRNA	turquoise	Unknow
hsa-miR-625-3p	hsa-miR-625-3p	miRNA	turquoise	Unknow
hsa-miR-629-3p	hsa-miR-629-3p	miRNA	turquoise	Unknow
hsa-miR-92a-1-5p	hsa-miR-92a-1-5p	miRNA	turquoise	Unknow
hsa-miR-92a-3p	hsa-miR-92a-3p	miRNA	turquoise	Unknow
hsa-miR-93-3p	hsa-miR-93-3p	miRNA	turquoise	Unknow
hsa-miR-93-5p	hsa-miR-93-5p	miRNA	turquoise	Unknow
hsa-miR-942-3p	hsa-miR-942-3p	miRNA	turquoise	Unknow
hsa-miR-942-5p	hsa-miR-942-5p	miRNA	turquoise	Unknow

## Sheet: Table S3 mutation freq
Supplementary Table 3. Mutation frequency of CS genes.
Hugo_Symbol	n	frequency	type
ARPC1B	1	0.0111111	ACC
ASPH	1	0.0111111	ACC
AURKA	1	0.0111111	ACC
CEBPB	1	0.0111111	ACC
FXR1	3	0.0333333	ACC
HDAC1	2	0.0222222	ACC
HSPA5	1	0.0111111	ACC
KCNJ12	2	0.0222222	ACC
LGALS3	1	0.0111111	ACC
MAP2K3	1	0.0111111	ACC
MAP2K6	1	0.0111111	ACC
MMP9	1	0.0111111	ACC
MYLK	2	0.0222222	ACC
NOTCH3	4	0.0444444	ACC
NTN4	1	0.0111111	ACC
OTX2	2	0.0222222	ACC
PDZD2	1	0.0111111	ACC
PRKCH	1	0.0111111	ACC
PRMT6	1	0.0111111	ACC
SLC16A7	2	0.0222222	ACC
SMG1	1	0.0111111	ACC
TACC3	1	0.0111111	ACC
TFDP1	1	0.0111111	ACC
TP53	15	0.166667	ACC
TRPM8	1	0.0111111	ACC
ABI3	3	0.00777202	BLCA
AKR1B1	1	0.00259067	BLCA
ARPC1B	3	0.00777202	BLCA
ASPH	2	0.00518135	BLCA
AURKA	2	0.00518135	BLCA
BAG3	2	0.00518135	BLCA
BHLHE40	3	0.00777202	BLCA
BRCA1	18	0.0466321	BLCA
CDK1	1	0.00259067	BLCA
CDKN2B	3	0.00777202	BLCA
CEBPB	2	0.00518135	BLCA
CHEK1	3	0.00777202	BLCA
CSNK1A1	6	0.015544	BLCA
CTNNAL1	7	0.0181347	BLCA
DUSP16	4	0.0103627	BLCA
DUSP3	1	0.00259067	BLCA
EPHA3	23	0.0595855	BLCA
EZH2	8	0.0207254	BLCA
FBXO31	3	0.00777202	BLCA
FOXM1	12	0.0310881	BLCA
FXR1	6	0.015544	BLCA
GAPDH	4	0.0103627	BLCA
GKN1	2	0.00518135	BLCA
HDAC1	6	0.015544	BLCA
HEPACAM	1	0.00259067	BLCA
HMGB1	4	0.0103627	BLCA
HSPA5	8	0.0207254	BLCA
IGFBP1	5	0.0129534	BLCA
IRF5	5	0.0129534	BLCA
IRF7	3	0.00777202	BLCA
KCNJ12	5	0.0129534	BLCA
KDM5B	12	0.0310881	BLCA
KIAA1524	11	0.0284974	BLCA
LATS1	13	0.0336788	BLCA
MAP2K3	7	0.0181347	BLCA
MAP2K6	5	0.0129534	BLCA
MAP4K1	9	0.0233161	BLCA
MCL1	6	0.015544	BLCA
MMP9	9	0.0233161	BLCA
MYLK	20	0.0518135	BLCA
NANOG	8	0.0207254	BLCA
NDRG1	3	0.00777202	BLCA
NEK1	6	0.015544	BLCA
NEK6	3	0.00777202	BLCA
NINJ1	1	0.00259067	BLCA
NOTCH3	13	0.0336788	BLCA
NTN4	4	0.0103627	BLCA
OTX2	6	0.015544	BLCA
PDZD2	20	0.0518135	BLCA
PEBP1	1	0.00259067	BLCA
PEX19	5	0.0129534	BLCA
PNPT1	8	0.0207254	BLCA
PRKCH	4	0.0103627	BLCA
PRMT6	3	0.00777202	BLCA
PROX1	12	0.0310881	BLCA
RBP2	5	0.0129534	BLCA
RBX1	1	0.00259067	BLCA
RUVBL2	6	0.015544	BLCA
SFN	5	0.0129534	BLCA
SLC16A7	7	0.0181347	BLCA
SMARCB1	4	0.0103627	BLCA
SMG1	21	0.0544041	BLCA
SNAI1	4	0.0103627	BLCA
SOX2	4	0.0103627	BLCA
SOX5	19	0.0492228	BLCA
SPIN1	3	0.00777202	BLCA
SRC	6	0.015544	BLCA
SUPT5H	10	0.0259067	BLCA
SYK	10	0.0259067	BLCA
TACC3	9	0.0233161	BLCA
TBX2	6	0.015544	BLCA
TERF2	5	0.0129534	BLCA
TFAP4	1	0.00259067	BLCA
TFDP1	3	0.00777202	BLCA
TNFSF13	2	0.00518135	BLCA
TP53	186	0.481865	BLCA
TPR	26	0.0673575	BLCA
TRPM8	6	0.015544	BLCA
UBTD1	3	0.00777202	BLCA
VENTX	3	0.00777202	BLCA
WRN	7	0.0181347	BLCA
WT1	7	0.0181347	BLCA
YPEL3	2	0.00518135	BLCA
ZFP36	1	0.00259067	BLCA
ZMAT3	2	0.00518135	BLCA
ZNF148	9	0.0233161	BLCA
ABI3	2	0.00256739	BRCA
AKR1B1	2	0.00256739	BRCA
ARPC1B	4	0.00513479	BRCA
ASPH	6	0.00770218	BRCA
AURKA	3	0.00385109	BRCA
BAG3	1	0.0012837	BRCA
BRCA1	24	0.0308087	BRCA
CDK1	2	0.00256739	BRCA
CSNK1A1	2	0.00256739	BRCA
CTNNAL1	5	0.00641849	BRCA
DUSP16	4	0.00513479	BRCA
EPHA3	8	0.0102696	BRCA
EZH2	4	0.00513479	BRCA
FBXO31	1	0.0012837	BRCA
FOXM1	2	0.00256739	BRCA
FXR1	4	0.00513479	BRCA
GAPDH	1	0.0012837	BRCA
HDAC1	9	0.0115533	BRCA
HEPACAM	2	0.00256739	BRCA
HMGB1	4	0.00513479	BRCA
HSPA5	3	0.00385109	BRCA
IRF7	1	0.0012837	BRCA
KCNJ12	8	0.0102696	BRCA
KDM5B	13	0.0166881	BRCA
KIAA1524	3	0.00385109	BRCA
LATS1	8	0.0102696	BRCA
MAP2K3	2	0.00256739	BRCA
MAP2K6	1	0.0012837	BRCA
MAP4K1	7	0.00898588	BRCA
MCL1	2	0.00256739	BRCA
MMP9	6	0.00770218	BRCA
MYLK	14	0.0179718	BRCA
NANOG	2	0.00256739	BRCA
NDRG1	3	0.00385109	BRCA
NEK1	4	0.00513479	BRCA
NEK6	1	0.0012837	BRCA
NOTCH3	8	0.0102696	BRCA
NTN4	3	0.00385109	BRCA
OTX2	4	0.00513479	BRCA
PDZD2	15	0.0192555	BRCA
PEBP1	1	0.0012837	BRCA
PEX19	2	0.00256739	BRCA
PNPT1	3	0.00385109	BRCA
PRKCH	2	0.00256739	BRCA
PRMT6	2	0.00256739	BRCA
PROX1	7	0.00898588	BRCA
RBP2	2	0.00256739	BRCA
RUVBL2	2	0.00256739	BRCA
SFN	1	0.0012837	BRCA
SMARCB1	1	0.0012837	BRCA
SMG1	13	0.0166881	BRCA
SNAI1	3	0.00385109	BRCA
SOX2	1	0.0012837	BRCA
SOX5	5	0.00641849	BRCA
SPIN1	3	0.00385109	BRCA
SRC	1	0.0012837	BRCA
SUPT5H	8	0.0102696	BRCA
SYK	3	0.00385109	BRCA
TACC3	3	0.00385109	BRCA
TBX2	1	0.0012837	BRCA
TERF2	2	0.00256739	BRCA
TFAP4	5	0.00641849	BRCA
TFDP1	3	0.00385109	BRCA
TP53	262	0.336329	BRCA
TPR	19	0.0243902	BRCA
TRPM8	9	0.0115533	BRCA
WRN	4	0.00513479	BRCA
WT1	7	0.00898588	BRCA
YPEL3	1	0.0012837	BRCA
ZFP36	2	0.00256739	BRCA
ZMAT3	1	0.0012837	BRCA
ZNF148	4	0.00513479	BRCA
ABI3	4	0.0145985	CESC
ASPH	4	0.0145985	CESC
AURKA	3	0.0109489	CESC
BAG3	1	0.00364964	CESC
BRCA1	10	0.0364964	CESC
CDK1	1	0.00364964	CESC
CDKN1C	1	0.00364964	CESC
CEBPB	1	0.00364964	CESC
CHEK1	1	0.00364964	CESC
CTNNAL1	1	0.00364964	CESC
EPHA3	8	0.0291971	CESC
EZH2	2	0.00729927	CESC
FBXO31	3	0.0109489	CESC
FOXM1	5	0.0182482	CESC
FXR1	4	0.0145985	CESC
GKN1	1	0.00364964	CESC
HEPACAM	2	0.00729927	CESC
HMGB1	3	0.0109489	CESC
HSPA5	1	0.00364964	CESC
IRF5	1	0.00364964	CESC
IRF7	2	0.00729927	CESC
KCNJ12	3	0.0109489	CESC
KDM5B	10	0.0364964	CESC
KIAA1524	7	0.0255474	CESC
LATS1	9	0.0328467	CESC
MAP2K3	1	0.00364964	CESC
MAP4K1	5	0.0182482	CESC
MCL1	3	0.0109489	CESC
MMP9	1	0.00364964	CESC
MYLK	5	0.0182482	CESC
NANOG	2	0.00729927	CESC
NEK1	4	0.0145985	CESC
NEK6	2	0.00729927	CESC
NINJ1	1	0.00364964	CESC
NOTCH3	10	0.0364964	CESC
NTN4	6	0.0218978	CESC
OTX2	3	0.0109489	CESC
PDZD2	8	0.0291971	CESC
PNPT1	1	0.00364964	CESC
PRMT6	1	0.00364964	CESC
PROX1	3	0.0109489	CESC
PSMD14	2	0.00729927	CESC
RBP2	1	0.00364964	CESC
RUVBL2	1	0.00364964	CESC
SFN	3	0.0109489	CESC
SLC16A7	2	0.00729927	CESC
SMARCB1	4	0.0145985	CESC
SMG1	15	0.0547445	CESC
SNAI1	3	0.0109489	CESC
SOX2	3	0.0109489	CESC
SOX5	7	0.0255474	CESC
SPIN1	1	0.00364964	CESC
SRC	2	0.00729927	CESC
SUPT5H	5	0.0182482	CESC
SYK	2	0.00729927	CESC
TACC3	5	0.0182482	CESC
TBX2	2	0.00729927	CESC
TFAP4	3	0.0109489	CESC
TP53	19	0.0693431	CESC
TPR	7	0.0255474	CESC
TRPM8	2	0.00729927	CESC
UBTD1	2	0.00729927	CESC
WRN	2	0.00729927	CESC
WT1	3	0.0109489	CESC
YPEL3	1	0.00364964	CESC
ZFP36	4	0.0145985	CESC
ZMAT3	1	0.00364964	CESC
ZNF148	3	0.0109489	CESC
OTX2	2	0.0588235	CHOL
RUVBL2	1	0.0294118	CHOL
SOX5	1	0.0294118	CHOL
TP53	3	0.0882353	CHOL
TPR	1	0.0294118	CHOL
ABI3	1	0.00438596	COAD
ARPC1B	2	0.00877193	COAD
ASPH	3	0.0131579	COAD
BHLHE40	1	0.00438596	COAD
BRCA1	2	0.00877193	COAD
CDK1	3	0.0131579	COAD
DUSP16	3	0.0131579	COAD
DUSP3	1	0.00438596	COAD
EPHA3	8	0.0350877	COAD
EZH2	1	0.00438596	COAD
FXR1	2	0.00877193	COAD
GAPDH	1	0.00438596	COAD
HDAC1	1	0.00438596	COAD
HEPACAM	5	0.0219298	COAD
HMGB1	1	0.00438596	COAD
IGFBP1	1	0.00438596	COAD
IRF7	1	0.00438596	COAD
KCNJ12	10	0.0438596	COAD
KDM5B	1	0.00438596	COAD
LATS1	2	0.00877193	COAD
LGALS3	1	0.00438596	COAD
MAP2K6	1	0.00438596	COAD
MAP4K1	2	0.00877193	COAD
MCL1	1	0.00438596	COAD
MMP9	4	0.0175439	COAD
MYLK	11	0.0482456	COAD
NANOG	2	0.00877193	COAD
NDRG1	1	0.00438596	COAD
NEK1	3	0.0131579	COAD
NEK6	3	0.0131579	COAD
NINJ1	1	0.00438596	COAD
NOTCH3	6	0.0263158	COAD
NTN4	2	0.00877193	COAD
OTX2	2	0.00877193	COAD
PDZD2	12	0.0526316	COAD
PEBP1	2	0.00877193	COAD
PEX19	2	0.00877193	COAD
PRKCH	2	0.00877193	COAD
PRMT6	4	0.0175439	COAD
PROX1	2	0.00877193	COAD
PSMD14	1	0.00438596	COAD
RUVBL2	2	0.00877193	COAD
SLC16A7	3	0.0131579	COAD
SMARCB1	1	0.00438596	COAD
SMG1	2	0.00877193	COAD
SNAI1	1	0.00438596	COAD
SOX2	5	0.0219298	COAD
SOX5	7	0.0307018	COAD
SRC	1	0.00438596	COAD
SUPT5H	2	0.00877193	COAD
SYK	1	0.00438596	COAD
TACC3	1	0.00438596	COAD
TBX2	2	0.00877193	COAD
TERF2	1	0.00438596	COAD
TFAP4	1	0.00438596	COAD
TFDP1	2	0.00877193	COAD
TP53	154	0.675439	COAD
TPR	6	0.0263158	COAD
TRPM8	2	0.00877193	COAD
UBTD1	1	0.00438596	COAD
VENTX	1	0.00438596	COAD
WRN	1	0.00438596	COAD
WT1	6	0.0263158	COAD
ZMAT3	1	0.00438596	COAD
ZNF148	1	0.00438596	COAD
ASPH	1	0.027027	DLBC
BRCA1	2	0.0540541	DLBC
CSNK1A1	1	0.027027	DLBC
DUSP16	1	0.027027	DLBC
EPHA3	3	0.0810811	DLBC
EZH2	1	0.027027	DLBC
FBXO31	1	0.027027	DLBC
HMGB1	1	0.027027	DLBC
MAP2K3	2	0.0540541	DLBC
MAP4K1	1	0.027027	DLBC
MCL1	1	0.027027	DLBC
NEK1	2	0.0540541	DLBC
NINJ1	1	0.027027	DLBC
NOTCH3	2	0.0540541	DLBC
OTX2	1	0.027027	DLBC
PEX19	1	0.027027	DLBC
PROX1	2	0.0540541	DLBC
PSMD14	1	0.027027	DLBC
SLC16A7	2	0.0540541	DLBC
SMARCB1	1	0.027027	DLBC
SOX5	1	0.027027	DLBC
SUPT5H	2	0.0540541	DLBC
TFAP4	1	0.027027	DLBC
TP53	5	0.135135	DLBC
TPR	2	0.0540541	DLBC
WT1	1	0.027027	DLBC
ABI3	2	0.0116279	ESCA
ASPH	2	0.0116279	ESCA
AURKA	3	0.0174419	ESCA
BAG3	1	0.00581395	ESCA
BHLHE40	1	0.00581395	ESCA
BRCA1	5	0.0290698	ESCA
CDKN1C	1	0.00581395	ESCA
CSNK1A1	4	0.0232558	ESCA
CTNNAL1	2	0.0116279	ESCA
DUSP3	1	0.00581395	ESCA
EPHA3	10	0.0581395	ESCA
FBXO31	1	0.00581395	ESCA
FOXM1	1	0.00581395	ESCA
FXR1	4	0.0232558	ESCA
GAPDH	1	0.00581395	ESCA
HEPACAM	2	0.0116279	ESCA
HMGB1	2	0.0116279	ESCA
ID4	1	0.00581395	ESCA
IGFBP1	1	0.00581395	ESCA
IRF5	1	0.00581395	ESCA
KCNJ12	4	0.0232558	ESCA
KDM5B	2	0.0116279	ESCA
KIAA1524	2	0.0116279	ESCA
LATS1	2	0.0116279	ESCA
MAP2K3	1	0.00581395	ESCA
MAP2K6	1	0.00581395	ESCA
MCL1	1	0.00581395	ESCA
MMP9	2	0.0116279	ESCA
MYLK	5	0.0290698	ESCA
NANOG	1	0.00581395	ESCA
NDRG1	1	0.00581395	ESCA
NEK1	2	0.0116279	ESCA
NEK6	2	0.0116279	ESCA
NOTCH3	13	0.0755814	ESCA
NTN4	1	0.00581395	ESCA
OTX2	1	0.00581395	ESCA
PDZD2	13	0.0755814	ESCA
PNPT1	1	0.00581395	ESCA
PRKCH	2	0.0116279	ESCA
PRMT6	2	0.0116279	ESCA
PROX1	9	0.0523256	ESCA
PSMD14	1	0.00581395	ESCA
RBP2	1	0.00581395	ESCA
RUVBL2	1	0.00581395	ESCA
SFN	1	0.00581395	ESCA
SLC16A7	1	0.00581395	ESCA
SMARCB1	1	0.00581395	ESCA
SMG1	8	0.0465116	ESCA
SNAI1	3	0.0174419	ESCA
SOX2	2	0.0116279	ESCA
SOX5	11	0.0639535	ESCA
SPIN1	1	0.00581395	ESCA
SUPT5H	4	0.0232558	ESCA
TACC3	1	0.00581395	ESCA
TBX2	2	0.0116279	ESCA
TERF2	2	0.0116279	ESCA
TFAP4	1	0.00581395	ESCA
TFDP1	1	0.00581395	ESCA
TP53	151	0.877907	ESCA
TPR	3	0.0174419	ESCA
TRPM8	2	0.0116279	ESCA
UBTD1	1	0.00581395	ESCA
VENTX	2	0.0116279	ESCA
WRN	3	0.0174419	ESCA
WT1	8	0.0465116	ESCA
ZFP36	3	0.0174419	ESCA
ZNF148	7	0.0406977	ESCA
ABI3	1	0.00324675	GBM
AURKA	1	0.00324675	GBM
BRCA1	3	0.00974026	GBM
CDKN2B	1	0.00324675	GBM
CHEK1	3	0.00974026	GBM
CSNK1A1	1	0.00324675	GBM
EPHA3	3	0.00974026	GBM
EZH2	3	0.00974026	GBM
FBXO31	2	0.00649351	GBM
FOXM1	1	0.00324675	GBM
FXR1	1	0.00324675	GBM
GAPDH	1	0.00324675	GBM
GKN1	2	0.00649351	GBM
HEPACAM	1	0.00324675	GBM
IGFBP1	1	0.00324675	GBM
IRF5	1	0.00324675	GBM
KCNJ12	6	0.0194805	GBM
KIAA1524	2	0.00649351	GBM
MAP2K3	3	0.00974026	GBM
MAP4K1	2	0.00649351	GBM
MCL1	1	0.00324675	GBM
MMP9	3	0.00974026	GBM
MYLK	3	0.00974026	GBM
NANOG	1	0.00324675	GBM
NDRG1	3	0.00974026	GBM
NEK1	1	0.00324675	GBM
NOTCH3	4	0.012987	GBM
NTN4	5	0.0162338	GBM
OTX2	2	0.00649351	GBM
PEX19	2	0.00649351	GBM
PNPT1	1	0.00324675	GBM
PROX1	2	0.00649351	GBM
RUVBL2	2	0.00649351	GBM
SMG1	4	0.012987	GBM
SOX5	1	0.00324675	GBM
SPIN1	1	0.00324675	GBM
SRC	2	0.00649351	GBM
SUPT5H	1	0.00324675	GBM
TACC3	2	0.00649351	GBM
TBX2	1	0.00324675	GBM
TERF2	1	0.00324675	GBM
TFDP1	1	0.00324675	GBM
TP53	90	0.292208	GBM
TPR	4	0.012987	GBM
TRPM8	2	0.00649351	GBM
VENTX	1	0.00324675	GBM
WRN	2	0.00649351	GBM
WT1	3	0.00974026	GBM
YPEL3	1	0.00324675	GBM
AKR1B1	1	0.00199203	HNSC
ARPC1B	6	0.0119522	HNSC
ASPH	14	0.0278884	HNSC
AURKA	1	0.00199203	HNSC
BAG3	5	0.00996016	HNSC
BHLHE40	2	0.00398406	HNSC
BRCA1	13	0.0258964	HNSC
CDK1	1	0.00199203	HNSC
CHEK1	2	0.00398406	HNSC
CSNK1A1	3	0.0059761	HNSC
CTNNAL1	8	0.0159363	HNSC
DUSP16	6	0.0119522	HNSC
DUSP3	1	0.00199203	HNSC
EPHA3	22	0.0438247	HNSC
EZH2	3	0.0059761	HNSC
FBXO31	5	0.00996016	HNSC
FOXM1	5	0.00996016	HNSC
FXR1	9	0.0179283	HNSC
GAPDH	4	0.00796813	HNSC
GKN1	1	0.00199203	HNSC
HDAC1	1	0.00199203	HNSC
HEPACAM	5	0.00996016	HNSC
HSPA5	4	0.00796813	HNSC
IGFBP1	3	0.0059761	HNSC
IRF5	2	0.00398406	HNSC
IRF7	7	0.0139442	HNSC
KCNJ12	11	0.0219124	HNSC
KDM5B	13	0.0258964	HNSC
KIAA1524	7	0.0139442	HNSC
LATS1	7	0.0139442	HNSC
LGALS3	1	0.00199203	HNSC
MAP2K3	7	0.0139442	HNSC
MAP2K6	2	0.00398406	HNSC
MAP4K1	8	0.0159363	HNSC
MCL1	3	0.0059761	HNSC
MMP9	2	0.00398406	HNSC
MYLK	15	0.0298805	HNSC
NANOG	1	0.00199203	HNSC
NDRG1	1	0.00199203	HNSC
NEK1	8	0.0159363	HNSC
NEK6	1	0.00199203	HNSC
NINJ1	1	0.00199203	HNSC
NOTCH3	29	0.0577689	HNSC
NTN4	2	0.00398406	HNSC
OTX2	3	0.0059761	HNSC
PDZD2	24	0.0478088	HNSC
PEBP1	2	0.00398406	HNSC
PEX19	4	0.00796813	HNSC
PNPT1	7	0.0139442	HNSC
PRKCH	4	0.00796813	HNSC
PRMT6	2	0.00398406	HNSC
PROX1	15	0.0298805	HNSC
PSMD14	1	0.00199203	HNSC
RBP2	1	0.00199203	HNSC
RBX1	6	0.0119522	HNSC
RUVBL2	4	0.00796813	HNSC
SFN	7	0.0139442	HNSC
SLC16A7	6	0.0119522	HNSC
SMARCB1	3	0.0059761	HNSC
SMG1	19	0.0378486	HNSC
SOX2	5	0.00996016	HNSC
SOX5	8	0.0159363	HNSC
SRC	2	0.00398406	HNSC
SUPT5H	7	0.0139442	HNSC
SYK	10	0.0199203	HNSC
TACC3	8	0.0159363	HNSC
TBX2	3	0.0059761	HNSC
TERF2	3	0.0059761	HNSC
TFAP4	2	0.00398406	HNSC
TFDP1	3	0.0059761	HNSC
TNFSF13	2	0.00398406	HNSC
TP53	352	0.701195	HNSC
TPR	13	0.0258964	HNSC
TRPM8	7	0.0139442	HNSC
VENTX	2	0.00398406	HNSC
WRN	9	0.0179283	HNSC
WT1	6	0.0119522	HNSC
YPEL3	2	0.00398406	HNSC
ZFP36	5	0.00996016	HNSC
ZMAT3	1	0.00199203	HNSC
ZNF148	5	0.00996016	HNSC
BAG3	1	0.0153846	KICH
BHLHE40	1	0.0153846	KICH
ID4	1	0.0153846	KICH
IRF5	1	0.0153846	KICH
KCNJ12	3	0.0461538	KICH
PDZD2	1	0.0153846	KICH
PROX1	1	0.0153846	KICH
RBP2	1	0.0153846	KICH
RBX1	1	0.0153846	KICH
SMARCB1	1	0.0153846	KICH
SMG1	1	0.0153846	KICH
TACC3	1	0.0153846	KICH
TNFSF13	1	0.0153846	KICH
TP53	20	0.307692	KICH
AKR1B1	1	0.00271739	KIRC
ASPH	2	0.00543478	KIRC
BHLHE40	1	0.00271739	KIRC
BRCA1	3	0.00815217	KIRC
CSNK1A1	1	0.00271739	KIRC
DUSP16	1	0.00271739	KIRC
DUSP3	1	0.00271739	KIRC
EPHA3	2	0.00543478	KIRC
EZH2	2	0.00543478	KIRC
FOXM1	1	0.00271739	KIRC
HDAC1	2	0.00543478	KIRC
HEPACAM	1	0.00271739	KIRC
HSPA5	2	0.00543478	KIRC
IRF7	1	0.00271739	KIRC
KCNJ12	1	0.00271739	KIRC
KDM5B	3	0.00815217	KIRC
KIAA1524	1	0.00271739	KIRC
LATS1	2	0.00543478	KIRC
MMP9	3	0.00815217	KIRC
MYLK	4	0.0108696	KIRC
NDRG1	1	0.00271739	KIRC
NEK1	2	0.00543478	KIRC
NOTCH3	5	0.013587	KIRC
NTN4	2	0.00543478	KIRC
OTX2	2	0.00543478	KIRC
PDZD2	9	0.0244565	KIRC
PRKCH	4	0.0108696	KIRC
PRMT6	1	0.00271739	KIRC
PROX1	3	0.00815217	KIRC
RUVBL2	2	0.00543478	KIRC
SMARCB1	2	0.00543478	KIRC
SMG1	2	0.00543478	KIRC
SNAI1	1	0.00271739	KIRC
SOX2	1	0.00271739	KIRC
SOX5	5	0.013587	KIRC
SRC	1	0.00271739	KIRC
SUPT5H	4	0.0108696	KIRC
SYK	1	0.00271739	KIRC
TACC3	1	0.00271739	KIRC
TNFSF13	1	0.00271739	KIRC
TP53	11	0.0298913	KIRC
TPR	6	0.0163043	KIRC
VENTX	1	0.00271739	KIRC
WRN	1	0.00271739	KIRC
WT1	2	0.00543478	KIRC
ZMAT3	1	0.00271739	KIRC
ZNF148	3	0.00815217	KIRC
ARPC1B	1	0.00363636	KIRP
ASPH	1	0.00363636	KIRP
BHLHE40	3	0.0109091	KIRP
BRCA1	4	0.0145455	KIRP
CDK1	1	0.00363636	KIRP
CDKN1C	1	0.00363636	KIRP
CDKN2B	1	0.00363636	KIRP
CHEK1	1	0.00363636	KIRP
CTNNAL1	1	0.00363636	KIRP
EPHA3	3	0.0109091	KIRP
FBXO31	1	0.00363636	KIRP
FOXM1	1	0.00363636	KIRP
GAPDH	1	0.00363636	KIRP
GKN1	1	0.00363636	KIRP
HMGB1	1	0.00363636	KIRP
IGFBP1	1	0.00363636	KIRP
IRF5	1	0.00363636	KIRP
IRF7	1	0.00363636	KIRP
KCNJ12	4	0.0145455	KIRP
KDM5B	2	0.00727273	KIRP
KIAA1524	3	0.0109091	KIRP
LATS1	4	0.0145455	KIRP
LGALS3	1	0.00363636	KIRP
MAP2K3	2	0.00727273	KIRP
MAP4K1	2	0.00727273	KIRP
MCL1	2	0.00727273	KIRP
MYLK	1	0.00363636	KIRP
NANOG	1	0.00363636	KIRP
NDRG1	1	0.00363636	KIRP
NEK1	1	0.00363636	KIRP
NOTCH3	5	0.0181818	KIRP
PDZD2	3	0.0109091	KIRP
PEBP1	3	0.0109091	KIRP
PEX19	1	0.00363636	KIRP
PNPT1	4	0.0145455	KIRP
PRMT6	3	0.0109091	KIRP
PROX1	3	0.0109091	KIRP
RBP2	1	0.00363636	KIRP
RUVBL2	2	0.00727273	KIRP
SFN	1	0.00363636	KIRP
SMARCB1	6	0.0218182	KIRP
SMG1	7	0.0254545	KIRP
SOX5	3	0.0109091	KIRP
SPIN1	1	0.00363636	KIRP
SUPT5H	3	0.0109091	KIRP
TACC3	1	0.00363636	KIRP
TERF2	1	0.00363636	KIRP
TFAP4	1	0.00363636	KIRP
TP53	5	0.0181818	KIRP
TPR	2	0.00727273	KIRP
TRPM8	2	0.00727273	KIRP
UBTD1	2	0.00727273	KIRP
WRN	1	0.00363636	KIRP
ZMAT3	1	0.00363636	KIRP
ZNF148	1	0.00363636	KIRP
BAG3	1	0.00724638	LAML
CDK1	1	0.00724638	LAML
CSNK1A1	2	0.0144928	LAML
EPHA3	2	0.0144928	LAML
FOXM1	1	0.00724638	LAML
HMGB1	1	0.00724638	LAML
HSPA5	2	0.0144928	LAML
MCL1	1	0.00724638	LAML
MYLK	3	0.0217391	LAML
NOTCH3	1	0.00724638	LAML
OTX2	1	0.00724638	LAML
PDZD2	1	0.00724638	LAML
PEX19	1	0.00724638	LAML
RUVBL2	1	0.00724638	LAML
SLC16A7	5	0.0362319	LAML
SMG1	2	0.0144928	LAML
SUPT5H	1	0.00724638	LAML
SYK	1	0.00724638	LAML
TFDP1	1	0.00724638	LAML
TNFSF13	1	0.00724638	LAML
TP53	9	0.0652174	LAML
TPR	3	0.0217391	LAML
TRPM8	2	0.0144928	LAML
WRN	1	0.00724638	LAML
WT1	3	0.0217391	LAML
ZFP36	1	0.00724638	LAML
ZNF148	1	0.00724638	LAML
ARPC1B	1	0.00196464	LGG
ASPH	2	0.00392927	LGG
AURKA	1	0.00196464	LGG
BAG3	1	0.00196464	LGG
BHLHE40	2	0.00392927	LGG
BRCA1	1	0.00196464	LGG
CHEK1	1	0.00196464	LGG
DUSP16	1	0.00196464	LGG
DUSP3	1	0.00196464	LGG
EPHA3	7	0.0137525	LGG
FBXO31	2	0.00392927	LGG
FOXM1	1	0.00196464	LGG
IRF5	1	0.00196464	LGG
IRF7	1	0.00196464	LGG
KCNJ12	4	0.00785855	LGG
KDM5B	4	0.00785855	LGG
KIAA1524	1	0.00196464	LGG
LATS1	2	0.00392927	LGG
MAP2K3	1	0.00196464	LGG
MAP4K1	1	0.00196464	LGG
MMP9	1	0.00196464	LGG
MYLK	3	0.00589391	LGG
NEK1	3	0.00589391	LGG
NOTCH3	5	0.00982318	LGG
NTN4	3	0.00589391	LGG
OTX2	2	0.00392927	LGG
PDZD2	4	0.00785855	LGG
PRMT6	1	0.00196464	LGG
RBX1	1	0.00196464	LGG
RUVBL2	2	0.00392927	LGG
SMARCB1	3	0.00589391	LGG
SMG1	2	0.00392927	LGG
SOX5	1	0.00196464	LGG
SPIN1	1	0.00196464	LGG
TFAP4	1	0.00196464	LGG
TP53	246	0.483301	LGG
TPR	3	0.00589391	LGG
TRPM8	3	0.00589391	LGG
WRN	2	0.00392927	LGG
YPEL3	1	0.00196464	LGG
ZMAT3	1	0.00196464	LGG
ZNF148	3	0.00589391	LGG
ABI3	1	0.00282486	LIHC
AKR1B1	1	0.00282486	LIHC
ARPC1B	2	0.00564972	LIHC
ASPH	4	0.0112994	LIHC
AURKA	3	0.00847458	LIHC
BAG3	1	0.00282486	LIHC
BHLHE40	1	0.00282486	LIHC
BRCA1	4	0.0112994	LIHC
CDK1	2	0.00564972	LIHC
CDKN1C	3	0.00847458	LIHC
CDKN2B	1	0.00282486	LIHC
CEBPB	2	0.00564972	LIHC
CHEK1	3	0.00847458	LIHC
CSNK1A1	2	0.00564972	LIHC
CTNNAL1	2	0.00564972	LIHC
EPHA3	9	0.0254237	LIHC
EZH2	2	0.00564972	LIHC
FBXO31	2	0.00564972	LIHC
FXR1	4	0.0112994	LIHC
HDAC1	2	0.00564972	LIHC
HMGB1	3	0.00847458	LIHC
HSPA5	2	0.00564972	LIHC
ID4	2	0.00564972	LIHC
IGFBP1	1	0.00282486	LIHC
IRF7	1	0.00282486	LIHC
KCNJ12	4	0.0112994	LIHC
KDM5B	4	0.0112994	LIHC
KIAA1524	1	0.00282486	LIHC
LATS1	5	0.0141243	LIHC
MAP2K3	3	0.00847458	LIHC
MAP2K6	2	0.00564972	LIHC
MAP4K1	2	0.00564972	LIHC
MCL1	1	0.00282486	LIHC
MMP9	3	0.00847458	LIHC
MYLK	4	0.0112994	LIHC
NANOG	1	0.00282486	LIHC
NDRG1	1	0.00282486	LIHC
NEK6	2	0.00564972	LIHC
NINJ1	2	0.00564972	LIHC
NOTCH3	8	0.0225989	LIHC
NTN4	2	0.00564972	LIHC
OTX2	2	0.00564972	LIHC
PDZD2	8	0.0225989	LIHC
PEBP1	1	0.00282486	LIHC
PNPT1	1	0.00282486	LIHC
PRKCH	2	0.00564972	LIHC
PRMT6	4	0.0112994	LIHC
PROX1	1	0.00282486	LIHC
PSMD14	1	0.00282486	LIHC
RBP2	1	0.00282486	LIHC
RUVBL2	2	0.00564972	LIHC
SMARCB1	1	0.00282486	LIHC
SMG1	5	0.0141243	LIHC
SNAI1	1	0.00282486	LIHC
SOX5	3	0.00847458	LIHC
SRC	3	0.00847458	LIHC
SUPT5H	3	0.00847458	LIHC
SYK	1	0.00282486	LIHC
TACC3	1	0.00282486	LIHC
TBX2	5	0.0141243	LIHC
TFAP4	1	0.00282486	LIHC
TFDP1	1	0.00282486	LIHC
TP53	108	0.305085	LIHC
TPR	4	0.0112994	LIHC
TRPM8	9	0.0254237	LIHC
VENTX	2	0.00564972	LIHC
WRN	5	0.0141243	LIHC
WT1	7	0.019774	LIHC
ZFP36	1	0.00282486	LIHC
ZNF148	1	0.00282486	LIHC
ABI3	5	0.0116009	LUAD
AKR1B1	3	0.00696056	LUAD
ARPC1B	2	0.00464037	LUAD
ASPH	9	0.0208817	LUAD
BAG3	2	0.00464037	LUAD
BHLHE40	2	0.00464037	LUAD
BRCA1	16	0.037123	LUAD
CDK1	2	0.00464037	LUAD
CDKN2B	3	0.00696056	LUAD
CHEK1	5	0.0116009	LUAD
CSNK1A1	1	0.00232019	LUAD
CTNNAL1	3	0.00696056	LUAD
DUSP16	3	0.00696056	LUAD
DUSP3	2	0.00464037	LUAD
EPHA3	38	0.0881671	LUAD
EZH2	5	0.0116009	LUAD
FBXO31	2	0.00464037	LUAD
FOXM1	9	0.0208817	LUAD
FXR1	6	0.0139211	LUAD
GAPDH	3	0.00696056	LUAD
GKN1	7	0.0162413	LUAD
HDAC1	2	0.00464037	LUAD
HEPACAM	3	0.00696056	LUAD
HSPA5	2	0.00464037	LUAD
IGFBP1	3	0.00696056	LUAD
IRF5	1	0.00232019	LUAD
IRF7	2	0.00464037	LUAD
KCNJ12	20	0.0464037	LUAD
KDM5B	9	0.0208817	LUAD
KIAA1524	3	0.00696056	LUAD
LATS1	8	0.0185615	LUAD
LGALS3	1	0.00232019	LUAD
MAP2K3	9	0.0208817	LUAD
MAP2K6	5	0.0116009	LUAD
MAP4K1	10	0.0232019	LUAD
MCL1	3	0.00696056	LUAD
MMP9	7	0.0162413	LUAD
MYLK	21	0.0487239	LUAD
NANOG	3	0.00696056	LUAD
NDRG1	1	0.00232019	LUAD
NEK1	7	0.0162413	LUAD
NEK6	1	0.00232019	LUAD
NOTCH3	8	0.0185615	LUAD
NTN4	6	0.0139211	LUAD
OTX2	7	0.0162413	LUAD
PDZD2	20	0.0464037	LUAD
PEBP1	2	0.00464037	LUAD
PEX19	1	0.00232019	LUAD
PNPT1	7	0.0162413	LUAD
PRKCH	5	0.0116009	LUAD
PRMT6	6	0.0139211	LUAD
PROX1	12	0.0278422	LUAD
PSMD14	2	0.00464037	LUAD
RBP2	4	0.00928074	LUAD
SLC16A7	7	0.0162413	LUAD
SMARCB1	2	0.00464037	LUAD
SMG1	27	0.062645	LUAD
SNAI1	3	0.00696056	LUAD
SOX5	10	0.0232019	LUAD
SPIN1	2	0.00464037	LUAD
SRC	3	0.00696056	LUAD
SUPT5H	5	0.0116009	LUAD
SYK	5	0.0116009	LUAD
TACC3	6	0.0139211	LUAD
TBX2	2	0.00464037	LUAD
TERF2	1	0.00232019	LUAD
TFAP4	3	0.00696056	LUAD
TFDP1	8	0.0185615	LUAD
TNFSF13	1	0.00232019	LUAD
TP53	201	0.466357	LUAD
TPR	21	0.0487239	LUAD
TRPM8	16	0.037123	LUAD
UBTD1	4	0.00928074	LUAD
VENTX	5	0.0116009	LUAD
WRN	16	0.037123	LUAD
WT1	11	0.025522	LUAD
ZFP36	8	0.0185615	LUAD
ZMAT3	5	0.0116009	LUAD
ZNF148	8	0.0185615	LUAD
ABI3	3	0.00646552	LUSC
AKR1B1	3	0.00646552	LUSC
ARPC1B	3	0.00646552	LUSC
ASPH	16	0.0344828	LUSC
AURKA	2	0.00431034	LUSC
BAG3	2	0.00431034	LUSC
BHLHE40	4	0.00862069	LUSC
BRCA1	20	0.0431034	LUSC
CDK1	2	0.00431034	LUSC
CDKN2B	1	0.00215517	LUSC
CEBPB	1	0.00215517	LUSC
CHEK1	9	0.0193966	LUSC
CSNK1A1	3	0.00646552	LUSC
CTNNAL1	7	0.0150862	LUSC
DUSP16	7	0.0150862	LUSC
EPHA3	45	0.0969828	LUSC
EZH2	9	0.0193966	LUSC
FBXO31	5	0.0107759	LUSC
FOXM1	11	0.0237069	LUSC
FXR1	9	0.0193966	LUSC
GAPDH	5	0.0107759	LUSC
GKN1	3	0.00646552	LUSC
HDAC1	5	0.0107759	LUSC
HEPACAM	5	0.0107759	LUSC
HMGB1	2	0.00431034	LUSC
HSPA5	4	0.00862069	LUSC
ID4	2	0.00431034	LUSC
IGFBP1	8	0.0172414	LUSC
IRF5	3	0.00646552	LUSC
IRF7	4	0.00862069	LUSC
KCNJ12	21	0.0452586	LUSC
KDM5B	18	0.0387931	LUSC
KIAA1524	15	0.0323276	LUSC
LATS1	23	0.049569	LUSC
LGALS3	2	0.00431034	LUSC
MAP2K3	11	0.0237069	LUSC
MAP2K6	5	0.0107759	LUSC
MAP4K1	9	0.0193966	LUSC
MCL1	6	0.012931	LUSC
MMP9	14	0.0301724	LUSC
MYLK	24	0.0517241	LUSC
NANOG	10	0.0215517	LUSC
NDRG1	6	0.012931	LUSC
NEK1	2	0.00431034	LUSC
NEK6	1	0.00215517	LUSC
NINJ1	1	0.00215517	LUSC
NOTCH3	18	0.0387931	LUSC
NTN4	4	0.00862069	LUSC
OTX2	5	0.0107759	LUSC
PDZD2	44	0.0948276	LUSC
PEBP1	3	0.00646552	LUSC
PEX19	2	0.00431034	LUSC
PNPT1	8	0.0172414	LUSC
PRKCH	2	0.00431034	LUSC
PRMT6	2	0.00431034	LUSC
PROX1	20	0.0431034	LUSC
PSMD14	4	0.00862069	LUSC
RBP2	5	0.0107759	LUSC
RBX1	1	0.00215517	LUSC
RUVBL2	4	0.00862069	LUSC
SFN	5	0.0107759	LUSC
SLC16A7	8	0.0172414	LUSC
SMARCB1	3	0.00646552	LUSC
SMG1	30	0.0646552	LUSC
SNAI1	6	0.012931	LUSC
SOX2	2	0.00431034	LUSC
SOX5	20	0.0431034	LUSC
SPIN1	1	0.00215517	LUSC
SRC	3	0.00646552	LUSC
SUPT5H	16	0.0344828	LUSC
SYK	4	0.00862069	LUSC
TACC3	2	0.00431034	LUSC
TBX2	6	0.012931	LUSC
TERF2	3	0.00646552	LUSC
TFDP1	4	0.00862069	LUSC
TNFSF13	1	0.00215517	LUSC
TP53	398	0.857759	LUSC
TPR	40	0.0862069	LUSC
TRPM8	13	0.0280172	LUSC
UBTD1	1	0.00215517	LUSC
VENTX	5	0.0107759	LUSC
WRN	15	0.0323276	LUSC
WT1	20	0.0431034	LUSC
YPEL3	1	0.00215517	LUSC
ZFP36	4	0.00862069	LUSC
ZMAT3	5	0.0107759	LUSC
ZNF148	7	0.0150862	LUSC
DUSP16	1	0.0123457	MESO
EPHA3	1	0.0123457	MESO
EZH2	1	0.0123457	MESO
HDAC1	1	0.0123457	MESO
ID4	1	0.0123457	MESO
IRF5	1	0.0123457	MESO
LATS1	2	0.0246914	MESO
MAP2K3	1	0.0123457	MESO
NDRG1	1	0.0123457	MESO
NOTCH3	2	0.0246914	MESO
PDZD2	3	0.037037	MESO
PROX1	1	0.0123457	MESO
SMARCB1	1	0.0123457	MESO
SUPT5H	1	0.0123457	MESO
TBX2	1	0.0123457	MESO
TERF2	1	0.0123457	MESO
TP53	14	0.17284	MESO
UBTD1	1	0.0123457	MESO
WT1	1	0.0123457	MESO
ZFP36	1	0.0123457	MESO
ZNF148	1	0.0123457	MESO
ABI3	3	0.00737101	OV
AKR1B1	4	0.00982801	OV
ARPC1B	3	0.00737101	OV
ASPH	4	0.00982801	OV
AURKA	2	0.004914	OV
BAG3	3	0.00737101	OV
BHLHE40	3	0.00737101	OV
BRCA1	18	0.044226	OV
CDK1	1	0.002457	OV
CDKN2B	1	0.002457	OV
CHEK1	1	0.002457	OV
CTNNAL1	2	0.004914	OV
DUSP16	2	0.004914	OV
DUSP3	1	0.002457	OV
EPHA3	9	0.022113	OV
EZH2	1	0.002457	OV
FOXM1	5	0.012285	OV
FXR1	5	0.012285	OV
GAPDH	1	0.002457	OV
GKN1	1	0.002457	OV
HDAC1	3	0.00737101	OV
HEPACAM	2	0.004914	OV
HMGB1	2	0.004914	OV
HSPA5	4	0.00982801	OV
ID4	1	0.002457	OV
IGFBP1	2	0.004914	OV
IRF5	1	0.002457	OV
KCNJ12	4	0.00982801	OV
KDM5B	5	0.012285	OV
KIAA1524	3	0.00737101	OV
LATS1	9	0.022113	OV
MAP2K3	1	0.002457	OV
MAP2K6	3	0.00737101	OV
MAP4K1	5	0.012285	OV
MCL1	3	0.00737101	OV
MMP9	8	0.019656	OV
MYLK	11	0.027027	OV
NANOG	1	0.002457	OV
NDRG1	3	0.00737101	OV
NEK1	7	0.017199	OV
NEK6	4	0.00982801	OV
NOTCH3	4	0.00982801	OV
NTN4	2	0.004914	OV
OTX2	2	0.004914	OV
PDZD2	11	0.027027	OV
PEBP1	1	0.002457	OV
PEX19	2	0.004914	OV
PNPT1	2	0.004914	OV
PRKCH	2	0.004914	OV
PROX1	6	0.014742	OV
PSMD14	2	0.004914	OV
RBX1	1	0.002457	OV
RUVBL2	2	0.004914	OV
SFN	4	0.00982801	OV
SLC16A7	3	0.00737101	OV
SMARCB1	1	0.002457	OV
SMG1	7	0.017199	OV
SNAI1	1	0.002457	OV
SOX5	10	0.02457	OV
SRC	4	0.00982801	OV
SUPT5H	6	0.014742	OV
SYK	5	0.012285	OV
TACC3	4	0.00982801	OV
TBX2	2	0.004914	OV
TERF2	2	0.004914	OV
TFAP4	1	0.002457	OV
TFDP1	4	0.00982801	OV
TP53	370	0.909091	OV
TPR	5	0.012285	OV
TRPM8	3	0.00737101	OV
UBTD1	2	0.004914	OV
VENTX	1	0.002457	OV
WRN	6	0.014742	OV
WT1	2	0.004914	OV
YPEL3	1	0.002457	OV
ZFP36	3	0.00737101	OV
ZMAT3	2	0.004914	OV
ZNF148	1	0.002457	OV
AURKA	1	0.00645161	PAAD
BRCA1	1	0.00645161	PAAD
CSNK1A1	1	0.00645161	PAAD
HSPA5	1	0.00645161	PAAD
IRF7	2	0.0129032	PAAD
KCNJ12	3	0.0193548	PAAD
KDM5B	2	0.0129032	PAAD
KIAA1524	1	0.00645161	PAAD
LATS1	2	0.0129032	PAAD
MAP4K1	1	0.00645161	PAAD
MMP9	1	0.00645161	PAAD
MYLK	5	0.0322581	PAAD
NOTCH3	3	0.0193548	PAAD
OTX2	1	0.00645161	PAAD
PDZD2	1	0.00645161	PAAD
SOX5	2	0.0129032	PAAD
SRC	1	0.00645161	PAAD
TP53	106	0.683871	PAAD
TPR	1	0.00645161	PAAD
WRN	1	0.00645161	PAAD
ZFP36	1	0.00645161	PAAD
ZNF148	1	0.00645161	PAAD
ASPH	1	0.00558659	PCPG
BAG3	1	0.00558659	PCPG
BHLHE40	1	0.00558659	PCPG
EPHA3	1	0.00558659	PCPG
FOXM1	1	0.00558659	PCPG
FXR1	1	0.00558659	PCPG
IRF7	1	0.00558659	PCPG
NOTCH3	1	0.00558659	PCPG
PNPT1	1	0.00558659	PCPG
SOX5	1	0.00558659	PCPG
TBX2	1	0.00558659	PCPG
TERF2	1	0.00558659	PCPG
TP53	1	0.00558659	PCPG
TPR	1	0.00558659	PCPG
WT1	1	0.00558659	PCPG
ZNF148	1	0.00558659	PCPG
ASPH	1	0.00209644	PRAD
BRCA1	1	0.00209644	PRAD
CDKN2B	1	0.00209644	PRAD
CHEK1	1	0.00209644	PRAD
CTNNAL1	5	0.0104822	PRAD
DUSP16	1	0.00209644	PRAD
EPHA3	6	0.0125786	PRAD
FXR1	1	0.00209644	PRAD
HEPACAM	1	0.00209644	PRAD
HSPA5	1	0.00209644	PRAD
IRF7	1	0.00209644	PRAD
KCNJ12	1	0.00209644	PRAD
KIAA1524	1	0.00209644	PRAD
MCL1	1	0.00209644	PRAD
MMP9	4	0.00838574	PRAD
MYLK	4	0.00838574	PRAD
NANOG	1	0.00209644	PRAD
NEK1	1	0.00209644	PRAD
NOTCH3	4	0.00838574	PRAD
OTX2	1	0.00209644	PRAD
PDZD2	6	0.0125786	PRAD
PRKCH	1	0.00209644	PRAD
PROX1	1	0.00209644	PRAD
RUVBL2	1	0.00209644	PRAD
SLC16A7	3	0.00628931	PRAD
SMARCB1	1	0.00209644	PRAD
SNAI1	1	0.00209644	PRAD
SOX5	1	0.00209644	PRAD
SUPT5H	1	0.00209644	PRAD
SYK	2	0.00419287	PRAD
TACC3	1	0.00209644	PRAD
TERF2	1	0.00209644	PRAD
TFDP1	2	0.00419287	PRAD
TP53	57	0.119497	PRAD
TPR	5	0.0104822	PRAD
TRPM8	1	0.00209644	PRAD
ZFP36	1	0.00209644	PRAD
ZNF148	3	0.00628931	PRAD
AKR1B1	3	0.0352941	READ
ASPH	3	0.0352941	READ
CTNNAL1	1	0.0117647	READ
EPHA3	2	0.0235294	READ
FXR1	3	0.0352941	READ
HDAC1	1	0.0117647	READ
KCNJ12	2	0.0235294	READ
KDM5B	1	0.0117647	READ
KIAA1524	1	0.0117647	READ
LATS1	2	0.0235294	READ
MAP2K3	2	0.0235294	READ
MAP4K1	2	0.0235294	READ
MMP9	1	0.0117647	READ
NOTCH3	1	0.0117647	READ
PDZD2	3	0.0352941	READ
PROX1	1	0.0117647	READ
PSMD14	1	0.0117647	READ
RBP2	1	0.0117647	READ
RUVBL2	1	0.0117647	READ
SFN	1	0.0117647	READ
SLC16A7	4	0.0470588	READ
SNAI1	1	0.0117647	READ
SOX2	1	0.0117647	READ
SOX5	5	0.0588235	READ
SUPT5H	2	0.0235294	READ
TERF2	2	0.0235294	READ
TFDP1	1	0.0117647	READ
TP53	72	0.847059	READ
TPR	1	0.0117647	READ
TRPM8	2	0.0235294	READ
UBTD1	1	0.0117647	READ
VENTX	1	0.0117647	READ
WRN	1	0.0117647	READ
WT1	2	0.0235294	READ
ZMAT3	1	0.0117647	READ
ABI3	1	0.00490196	SARC
ARPC1B	1	0.00490196	SARC
ASPH	3	0.0147059	SARC
CHEK1	1	0.00490196	SARC
DUSP16	1	0.00490196	SARC
EPHA3	5	0.0245098	SARC
FBXO31	1	0.00490196	SARC
FXR1	1	0.00490196	SARC
GAPDH	1	0.00490196	SARC
HEPACAM	1	0.00490196	SARC
HMGB1	1	0.00490196	SARC
KCNJ12	1	0.00490196	SARC
KDM5B	3	0.0147059	SARC
MAP2K6	1	0.00490196	SARC
MAP4K1	1	0.00490196	SARC
MCL1	1	0.00490196	SARC
MMP9	2	0.00980392	SARC
MYLK	1	0.00490196	SARC
NDRG1	1	0.00490196	SARC
NEK1	1	0.00490196	SARC
NOTCH3	6	0.0294118	SARC
NTN4	1	0.00490196	SARC
PDZD2	3	0.0147059	SARC
PEBP1	1	0.00490196	SARC
PNPT1	1	0.00490196	SARC
PROX1	2	0.00980392	SARC
RUVBL2	2	0.00980392	SARC
SMARCB1	1	0.00490196	SARC
SMG1	2	0.00980392	SARC
SOX5	2	0.00980392	SARC
SUPT5H	1	0.00490196	SARC
SYK	1	0.00490196	SARC
TFAP4	1	0.00490196	SARC
TFDP1	2	0.00980392	SARC
TP53	70	0.343137	SARC
TPR	1	0.00490196	SARC
TRPM8	1	0.00490196	SARC
WRN	2	0.00980392	SARC
ZMAT3	1	0.00490196	SARC
ABI3	8	0.0189573	SKCM
AKR1B1	7	0.0165877	SKCM
ARPC1B	2	0.00473934	SKCM
ASPH	12	0.028436	SKCM
AURKA	3	0.007109	SKCM
BAG3	3	0.007109	SKCM
BHLHE40	4	0.00947867	SKCM
BRCA1	16	0.0379147	SKCM
CDK1	5	0.0118483	SKCM
CDKN2B	1	0.00236967	SKCM
CHEK1	1	0.00236967	SKCM
CSNK1A1	3	0.007109	SKCM
CTNNAL1	1	0.00236967	SKCM
DUSP16	8	0.0189573	SKCM
DUSP3	4	0.00947867	SKCM
EPHA3	43	0.101896	SKCM
EZH2	17	0.0402844	SKCM
FBXO31	11	0.0260664	SKCM
FOXM1	5	0.0118483	SKCM
FXR1	3	0.007109	SKCM
GAPDH	6	0.014218	SKCM
GKN1	7	0.0165877	SKCM
HDAC1	3	0.007109	SKCM
HEPACAM	11	0.0260664	SKCM
HMGB1	2	0.00473934	SKCM
HSPA5	5	0.0118483	SKCM
IGFBP1	5	0.0118483	SKCM
IRF5	7	0.0165877	SKCM
IRF7	4	0.00947867	SKCM
KCNJ12	31	0.0734597	SKCM
KDM5B	14	0.0331754	SKCM
KIAA1524	10	0.0236967	SKCM
LATS1	8	0.0189573	SKCM
LGALS3	2	0.00473934	SKCM
MAP2K3	14	0.0331754	SKCM
MAP2K6	5	0.0118483	SKCM
MAP4K1	13	0.0308057	SKCM
MCL1	2	0.00473934	SKCM
MMP9	10	0.0236967	SKCM
MYLK	52	0.123223	SKCM
NANOG	10	0.0236967	SKCM
NDRG1	6	0.014218	SKCM
NEK1	10	0.0236967	SKCM
NEK6	2	0.00473934	SKCM
NINJ1	1	0.00236967	SKCM
NOTCH3	30	0.07109	SKCM
NTN4	18	0.042654	SKCM
OTX2	12	0.028436	SKCM
PDZD2	57	0.135071	SKCM
PEBP1	2	0.00473934	SKCM
PEX19	7	0.0165877	SKCM
PNPT1	4	0.00947867	SKCM
PRKCH	10	0.0236967	SKCM
PROX1	26	0.0616114	SKCM
RBP2	3	0.007109	SKCM
RBX1	2	0.00473934	SKCM
RUVBL2	6	0.014218	SKCM
SFN	2	0.00473934	SKCM
SLC16A7	10	0.0236967	SKCM
SMARCB1	4	0.00947867	SKCM
SMG1	17	0.0402844	SKCM
SNAI1	3	0.007109	SKCM
SOX2	3	0.007109	SKCM
SOX5	10	0.0236967	SKCM
SPIN1	5	0.0118483	SKCM
SRC	5	0.0118483	SKCM
SUPT5H	17	0.0402844	SKCM
SYK	20	0.0473934	SKCM
TACC3	20	0.0473934	SKCM
TBX2	8	0.0189573	SKCM
TERF2	1	0.00236967	SKCM
TFAP4	7	0.0165877	SKCM
TFDP1	3	0.007109	SKCM
TNFSF13	2	0.00473934	SKCM
TP53	47	0.111374	SKCM
TPR	16	0.0379147	SKCM
TRPM8	23	0.0545024	SKCM
UBTD1	1	0.00236967	SKCM
VENTX	5	0.0118483	SKCM
WRN	20	0.0473934	SKCM
WT1	15	0.035545	SKCM
YPEL3	5	0.0118483	SKCM
ZFP36	2	0.00473934	SKCM
ZMAT3	3	0.007109	SKCM
ZNF148	9	0.021327	SKCM
AKR1B1	1	0.00280112	STAD
ARPC1B	2	0.00560224	STAD
ASPH	3	0.00840336	STAD
AURKA	1	0.00280112	STAD
BAG3	2	0.00560224	STAD
BHLHE40	2	0.00560224	STAD
BRCA1	5	0.0140056	STAD
CDK1	1	0.00280112	STAD
CHEK1	3	0.00840336	STAD
CSNK1A1	2	0.00560224	STAD
CTNNAL1	3	0.00840336	STAD
DUSP16	1	0.00280112	STAD
EPHA3	20	0.0560224	STAD
EZH2	2	0.00560224	STAD
FBXO31	6	0.0168067	STAD
FOXM1	3	0.00840336	STAD
FXR1	4	0.0112045	STAD
GAPDH	4	0.0112045	STAD
GKN1	1	0.00280112	STAD
HDAC1	1	0.00280112	STAD
HEPACAM	2	0.00560224	STAD
HMGB1	1	0.00280112	STAD
HSPA5	4	0.0112045	STAD
IGFBP1	3	0.00840336	STAD
IRF5	2	0.00560224	STAD
KCNJ12	13	0.0364146	STAD
KDM5B	8	0.022409	STAD
KIAA1524	5	0.0140056	STAD
LATS1	7	0.0196078	STAD
LGALS3	1	0.00280112	STAD
MAP2K3	5	0.0140056	STAD
MAP2K6	3	0.00840336	STAD
MAP4K1	4	0.0112045	STAD
MCL1	2	0.00560224	STAD
MMP9	4	0.0112045	STAD
MYLK	15	0.0420168	STAD
NANOG	1	0.00280112	STAD
NDRG1	1	0.00280112	STAD
NEK1	5	0.0140056	STAD
NEK6	3	0.00840336	STAD
NOTCH3	11	0.0308123	STAD
NTN4	1	0.00280112	STAD
OTX2	2	0.00560224	STAD
PDZD2	14	0.0392157	STAD
PEX19	1	0.00280112	STAD
PNPT1	2	0.00560224	STAD
PRKCH	2	0.00560224	STAD
PRMT6	2	0.00560224	STAD
PROX1	8	0.022409	STAD
PSMD14	1	0.00280112	STAD
RBP2	1	0.00280112	STAD
RUVBL2	1	0.00280112	STAD
SFN	1	0.00280112	STAD
SLC16A7	2	0.00560224	STAD
SMARCB1	5	0.0140056	STAD
SMG1	9	0.0252101	STAD
SNAI1	2	0.00560224	STAD
SOX2	2	0.00560224	STAD
SOX5	11	0.0308123	STAD
SRC	4	0.0112045	STAD
SUPT5H	3	0.00840336	STAD
SYK	1	0.00280112	STAD
TBX2	2	0.00560224	STAD
TERF2	4	0.0112045	STAD
TFAP4	4	0.0112045	STAD
TFDP1	1	0.00280112	STAD
TNFSF13	2	0.00560224	STAD
TP53	185	0.518207	STAD
TPR	9	0.0252101	STAD
TRPM8	3	0.00840336	STAD
UBTD1	3	0.00840336	STAD
VENTX	2	0.00560224	STAD
WRN	8	0.022409	STAD
WT1	5	0.0140056	STAD
ZFP36	2	0.00560224	STAD
ZMAT3	2	0.00560224	STAD
ZNF148	5	0.0140056	STAD
EPHA3	1	0.00775194	TGCT
FOXM1	1	0.00775194	TGCT
HSPA5	1	0.00775194	TGCT
KDM5B	1	0.00775194	TGCT
MCL1	1	0.00775194	TGCT
NANOG	1	0.00775194	TGCT
NEK1	1	0.00775194	TGCT
NEK6	1	0.00775194	TGCT
NOTCH3	3	0.0232558	TGCT
OTX2	1	0.00775194	TGCT
PROX1	1	0.00775194	TGCT
SLC16A7	1	0.00775194	TGCT
TP53	1	0.00775194	TGCT
WRN	1	0.00775194	TGCT
BRCA1	1	0.00203252	THCA
CTNNAL1	1	0.00203252	THCA
HMGB1	1	0.00203252	THCA
HSPA5	1	0.00203252	THCA
ID4	1	0.00203252	THCA
IGFBP1	1	0.00203252	THCA
IRF5	2	0.00406504	THCA
LATS1	1	0.00203252	THCA
MAP2K6	1	0.00203252	THCA
MYLK	3	0.00609756	THCA
NTN4	1	0.00203252	THCA
PDZD2	5	0.0101626	THCA
SMG1	1	0.00203252	THCA
SOX2	1	0.00203252	THCA
SRC	2	0.00406504	THCA
SYK	1	0.00203252	THCA
TP53	3	0.00609756	THCA
TPR	1	0.00203252	THCA
WRN	1	0.00203252	THCA
WT1	1	0.00203252	THCA
ZFP36	2	0.00406504	THCA
ZNF148	1	0.00203252	THCA
ID4	1	0.00826446	THYM
LATS1	1	0.00826446	THYM
NDRG1	1	0.00826446	THYM
PROX1	1	0.00826446	THYM
SOX5	1	0.00826446	THYM
SYK	1	0.00826446	THYM
TACC3	1	0.00826446	THYM
TP53	3	0.0247934	THYM
ABI3	5	0.0126263	UCEC
AKR1B1	1	0.00252525	UCEC
ARPC1B	3	0.00757576	UCEC
ASPH	7	0.0176768	UCEC
AURKA	5	0.0126263	UCEC
BAG3	7	0.0176768	UCEC
BHLHE40	9	0.0227273	UCEC
BRCA1	16	0.040404	UCEC
CDK1	1	0.00252525	UCEC
CDKN1C	7	0.0176768	UCEC
CDKN2B	3	0.00757576	UCEC
CHEK1	7	0.0176768	UCEC
CSNK1A1	19	0.0479798	UCEC
CTNNAL1	6	0.0151515	UCEC
DUSP16	18	0.0454545	UCEC
DUSP3	4	0.010101	UCEC
EPHA3	27	0.0681818	UCEC
EZH2	12	0.030303	UCEC
FBXO31	12	0.030303	UCEC
FOXM1	14	0.0353535	UCEC
FXR1	16	0.040404	UCEC
GAPDH	6	0.0151515	UCEC
GKN1	1	0.00252525	UCEC
HDAC1	2	0.00505051	UCEC
HEPACAM	4	0.010101	UCEC
HMGB1	9	0.0227273	UCEC
HSPA5	2	0.00505051	UCEC
ID4	2	0.00505051	UCEC
IGFBP1	2	0.00505051	UCEC
IRF5	6	0.0151515	UCEC
IRF7	6	0.0151515	UCEC
KCNJ12	27	0.0681818	UCEC
KDM5B	17	0.0429293	UCEC
KIAA1524	10	0.0252525	UCEC
LATS1	9	0.0227273	UCEC
LGALS3	1	0.00252525	UCEC
MAP2K3	9	0.0227273	UCEC
MAP2K6	3	0.00757576	UCEC
MAP4K1	12	0.030303	UCEC
MCL1	9	0.0227273	UCEC
MMP9	16	0.040404	UCEC
MYLK	30	0.0757576	UCEC
NANOG	7	0.0176768	UCEC
NDRG1	11	0.0277778	UCEC
NEK1	8	0.020202	UCEC
NEK6	5	0.0126263	UCEC
NINJ1	3	0.00757576	UCEC
NOTCH3	32	0.0808081	UCEC
NTN4	8	0.020202	UCEC
OTX2	8	0.020202	UCEC
PDZD2	26	0.0656566	UCEC
PEBP1	1	0.00252525	UCEC
PEX19	6	0.0151515	UCEC
PNPT1	6	0.0151515	UCEC
PRKCH	6	0.0151515	UCEC
PRMT6	5	0.0126263	UCEC
PROX1	13	0.0328283	UCEC
PSMD14	6	0.0151515	UCEC
RBP2	3	0.00757576	UCEC
RBX1	1	0.00252525	UCEC
RUVBL2	9	0.0227273	UCEC
SFN	5	0.0126263	UCEC
SLC16A7	11	0.0277778	UCEC
SMARCB1	8	0.020202	UCEC
SMG1	35	0.0883838	UCEC
SNAI1	7	0.0176768	UCEC
SOX2	14	0.0353535	UCEC
SOX5	9	0.0227273	UCEC
SPIN1	6	0.0151515	UCEC
SRC	8	0.020202	UCEC
SUPT5H	16	0.040404	UCEC
SYK	12	0.030303	UCEC
TACC3	6	0.0151515	UCEC
TBX2	14	0.0353535	UCEC
TERF2	2	0.00505051	UCEC
TFAP4	12	0.030303	UCEC
TFDP1	20	0.0505051	UCEC
TNFSF13	1	0.00252525	UCEC
TP53	162	0.409091	UCEC
TPR	21	0.0530303	UCEC
TRPM8	17	0.0429293	UCEC
UBTD1	4	0.010101	UCEC
VENTX	1	0.00252525	UCEC
WRN	15	0.0378788	UCEC
WT1	10	0.0252525	UCEC
YPEL3	3	0.00757576	UCEC
ZFP36	4	0.010101	UCEC
ZMAT3	5	0.0126263	UCEC
ZNF148	22	0.0555556	UCEC
ARPC1B	1	0.0181818	UCS
CDKN2B	1	0.0181818	UCS
FXR1	1	0.0181818	UCS
GAPDH	1	0.0181818	UCS
HSPA5	1	0.0181818	UCS
KCNJ12	1	0.0181818	UCS
PNPT1	1	0.0181818	UCS
SOX5	1	0.0181818	UCS
SUPT5H	1	0.0181818	UCS
TBX2	1	0.0181818	UCS
TP53	51	0.927273	UCS
TRPM8	1	0.0181818	UCS
WRN	2	0.0363636	UCS
WT1	1	0.0181818	UCS
ZMAT3	1	0.0181818	UCS
ARPC1B	1	0.0125	UVM
FOXM1	1	0.0125	UVM
MAP2K3	1	0.0125	UVM
PDZD2	1	0.0125	UVM
n: the number of patients contain mutation

## Sheet: Table S4 signature gene
Supplementary Table 4. Genes that used to compute senescence signature score.
Gene
ARPC1B
ASPH
AURKA
BRCA1
CDK1
CHEK1
CSNK1A1
EZH2
FOXM1
HSPA5
IRF5
IRF7
KDM5B
KIAA1524
MMP9
NEK6
NINJ1
PNPT1
PSMD14
RBX1
RUVBL2
SFN
SLC16A7
SRC
TACC3
TBX2
TFDP1
TNFSF13
TPR
WT1
YPEL3
BAG3
FXR1
KCNJ12
MAP4K1
MYLK
NDRG1
NOTCH3
TERC
UBTD1
BHLHE40
MAP2K6
PDZD2
TERF2
ABI3
PEBP1
PRKCH
SNAI1
TP53
CEBPB
SUPT5H
CTNNAL1
MAP2K3
SMARCB1
ZNF148
DUSP16
DUSP3
GAPDH
PEX19
FBXO31
CDKN2B
HDAC1
NTN4
TFAP4
VENTX
SOX5
LGALS3
MCL1

## Sheet: Table S5 SNVs
Supplementary Table 5. Genes that significantly mutated in different signature groups(high .vs. low).
gene	pval	p.adj
DNAH8	0.000156879	0.0499563
PDYN	0.000153794	0.0497275
KRT73	0.000142211	0.0467008
ABCB7	0.00013405	0.0447194
CNTNAP2	0.000128987	0.044125
CTNNA2	0.000129258	0.044125
MUC16	0.000130169	0.044125
BRWD3	0.000103936	0.0375138
C18orf54	9.55229e-05	0.0375138
CNTNAP4	9.52627e-05	0.0375138
FAM135B	0.000102357	0.0375138
FSHR	9.69611e-05	0.0375138
MAGEA8	0.000105048	0.0375138
PIK3R1	0.000100273	0.0375138
SI	0.000105311	0.0375138
SLC8A1	0.000101816	0.0375138
OR2T2	8.56607e-05	0.0360066
COL6A5	8.32121e-05	0.0356912
BRINP3	8.1421e-05	0.0356505
PRDM9	7.90422e-05	0.0353453
CIC	7.20325e-05	0.032911
TNR	7.037e-05	0.0328659
RYR3	6.72761e-05	0.032135
LAMA2	6.51181e-05	0.0318276
CD177	5.95151e-05	0.0297816
ADAMTS16	5.71351e-05	0.0294067
IGLV3-1	5.73666e-05	0.0294067
OR1C1	5.02888e-05	0.0271005
FAM47A	4.87677e-05	0.0269724
PREX1	4.25013e-05	0.0241419
SLC26A7	4.13873e-05	0.0241419
ZNF479	4.1714e-05	0.0241419
MYH1	3.35581e-05	0.0207438
ANKRD13B	2.37001e-05	0.0150941
CDH10	2.28727e-05	0.0150941
SYNE1	2.33719e-05	0.0150941
CCNB3	1.85325e-05	0.01304
CSMD3	1.86135e-05	0.01304
C20orf26	1.35451e-05	0.0106113
PCDH11X	1.41369e-05	0.0106113
ZNF536	1.40445e-05	0.0106113
SORCS1	1.11656e-05	0.00938671
KIT	1.04158e-05	0.00912124
CTNNB1	7.80026e-06	0.00712775
DGKB	6.72515e-06	0.00666452
FGFR3	6.97623e-06	0.00666452
ZNF804B	6.67379e-06	0.00666452
SPTA1	4.17768e-06	0.00462118
XIST	4.12362e-06	0.00462118
HRAS	3.07021e-06	0.00379568
FAM47C	2.52452e-06	0.00331612
TBX5	1.82749e-06	0.00256055
NAV3	1.5044e-06	0.00225843
PIK3CA	5.36031e-07	0.000974585
RB1	6.02826e-07	0.000974585
USH2A	5.6065e-07	0.000974585
LRP2	1.32556e-07	0.000278984
MUC17	1.32742e-07	0.000278984
KRAS	5.86595e-08	0.000154106
PTEN	5.44523e-08	0.000154106
RYR2	1.88559e-08	6.6049e-05
PPP2R1A	1.0143e-08	4.26352e-05
IDH1	1.9038e-11	1.0003e-07
TTN	6.46887e-16	4.53187e-12
BRAF	7.02562e-17	7.38288e-13
TP53	5.76693e-66	1.21204e-61

## Sheet: Table S6 CNVs
Supplementary Table 6. Genes that had significantly diiferent CNVs in different signature groups(high .vs. low).
gene	pval	p.adj
VCAN	1.26915e-44	1.59456e-40
HAPLN1	1.17389e-44	1.59456e-40
CKMT2	2.15916e-43	4.9759e-40
CKMT2-AS1	2.22101e-43	4.9759e-40
ZCCHC9	1.62292e-43	4.9759e-40
ACOT12	1.78291e-43	4.9759e-40
SSBP2	2.09722e-43	4.9759e-40
RPS23	6.20434e-44	4.9759e-40
ATP6AP1L	8.47262e-44	4.9759e-40
TMEM167A	2.57429e-43	4.9759e-40
SCARNA18	2.23742e-43	4.9759e-40
XRCC4	2.17508e-43	4.9759e-40
NBPF22P	2.38747e-43	4.9759e-40
LOC102524628	3.09113e-43	5.21661e-40
MIR3977	3.32162e-43	5.21661e-40
LOC102546175	3.14874e-43	5.21661e-40
RASGRF2	3.69893e-43	5.46745e-40
EDIL3	6.22713e-43	8.69307e-40
ATG10	8.29158e-43	1.09658e-39
RNU5D-1	2.1831e-42	2.61224e-39
RNU5E-1	2.1831e-42	2.61224e-39
LOC101929082	5.12096e-42	5.84907e-39
PDE8B	6.21675e-42	6.79193e-39
LOC102503429	6.64404e-42	6.95631e-39
MRPS27	1.58751e-41	9.83201e-39
PTCD2	1.20062e-41	9.83201e-39
ZNF366	1.20891e-41	9.83201e-39
MIR4804	1.21891e-41	9.83201e-39
FCHO2	1.61845e-41	9.83201e-39
ANKRA2	1.65376e-41	9.83201e-39
ARHGEF28	1.33093e-41	9.83201e-39
GFM2	1.63147e-41	9.83201e-39
COL4A3BP	1.61036e-41	9.83201e-39
CRHBP	1.5069e-41	9.83201e-39
AGGF1	1.57e-41	9.83201e-39
ZBED3	1.43525e-41	9.83201e-39
SNORA47	1.47247e-41	9.83201e-39
WDR41	1.29337e-41	9.83201e-39
OTP	1.07633e-41	9.83201e-39
TBCA	1.68249e-41	9.83201e-39
MSH3	1.03791e-41	9.83201e-39
RP11-72L22.1	1.43815e-41	9.83201e-39
MIR9-2	1.5505e-41	9.83201e-39
HEXB	1.74308e-41	9.95454e-39
MIR4280	1.82111e-41	1.01691e-38
LINC00461	2.02191e-41	1.10449e-38
BTF3	2.2317e-41	1.12156e-38
UTP15	2.2267e-41	1.12156e-38
NSA2	2.20402e-41	1.12156e-38
F2RL1	2.20113e-41	1.12156e-38
LOC102503427	2.49262e-41	1.12886e-38
TNPO1	2.38829e-41	1.12886e-38
GCNT4	2.51577e-41	1.12886e-38
COX7C	2.37457e-41	1.12886e-38
MIR3607	2.37457e-41	1.12886e-38
MEF2C-AS1	2.4353e-41	1.12886e-38
FOXD1	2.64899e-41	1.16779e-38
ENC1	2.77063e-41	1.20035e-38
TMEM174	2.90338e-41	1.21572e-38
ANKRD31	3.02056e-41	1.21572e-38
S100Z	2.98273e-41	1.21572e-38
MTRNR2L2	3.00583e-41	1.21572e-38
RASA1	3.04802e-41	1.21572e-38
HMGCR	3.23508e-41	1.25981e-38
ZBED3-AS1	3.25883e-41	1.25981e-38
SLC30A5	3.53894e-41	1.32726e-38
MEF2C	3.4951e-41	1.32726e-38
FAM169A	3.61763e-41	1.33682e-38
TMEM171	3.74038e-41	1.36215e-38
CCNH	3.89544e-41	1.39835e-38
MIR4803	4.06832e-41	1.43984e-38
F2R	4.35399e-41	1.50866e-38
LOC102546226	4.38284e-41	1.50866e-38
POC5	4.71449e-41	1.60089e-38
NCRUPAR	5.54834e-41	1.84476e-38
LOC728769	5.57951e-41	1.84476e-38
LOC102477328	6.22087e-41	2.0118e-38
SV2C	6.24484e-41	2.0118e-38
PMCHL2	6.74857e-41	2.14656e-38
MRPS36	7.10609e-41	2.20447e-38
LOC101929154	7.04438e-41	2.20447e-38
MCCC2	7.94232e-41	2.43384e-38
MAP1B	8.18319e-41	2.47744e-38
LOC102467655	9.56491e-41	2.81282e-38
PIK3R1	9.62681e-41	2.81282e-38
TMEM161B-AS1	9.54357e-41	2.81282e-38
CDK7	1.01968e-40	2.93698e-38
F2RL2	1.04689e-40	2.93698e-38
THBS4	1.06362e-40	2.93698e-38
DHFR	1.06355e-40	2.93698e-38
TMEM161B	1.05563e-40	2.93698e-38
CENPH	1.0846e-40	2.96238e-38
LOC100505878	1.20907e-40	3.26683e-38
IQGAP2	1.2295e-40	3.28668e-38
CTD-2201I18.1	1.30339e-40	3.44753e-38
CCNB1	1.34663e-40	3.52479e-38
ZFYVE16	1.37993e-40	3.57474e-38
FAM151B	1.47055e-40	3.77061e-38
MTX3	1.54886e-40	3.9313e-38
BDP1	1.56956e-40	3.944e-38
ANKRD34B	1.61373e-40	4.01483e-38
SERINC5	1.7796e-40	4.3841e-38
AP3B1	1.88379e-40	4.59572e-38
BHMT2	1.93091e-40	4.66537e-38
BHMT	1.97486e-40	4.72613e-38
ARSB	2.1052e-40	4.99052e-38
POLK	2.17999e-40	5.11951e-38
DMGDH	2.20732e-40	5.1357e-38
ANKDD1B	2.90374e-40	6.6332e-38
SCAMP1	2.89394e-40	6.6332e-38
CXXC4	3.14257e-40	7.11409e-38
PAPD4	3.2365e-40	7.26131e-38
CCDC125	3.53689e-40	7.86504e-38
JMY	4.01095e-40	8.84098e-38
ARRDC3-AS1	4.16541e-40	9.10161e-38
LOC644936	4.54039e-40	9.83542e-38
ARRDC3	4.94355e-40	1.06172e-37
MANBA	5.61645e-40	1.19602e-37
CRSP8P	5.86762e-40	1.239e-37
CENPE	5.96048e-40	1.24798e-37
AK6	6.00945e-40	1.24798e-37
CARTPT	7.25829e-40	1.49497e-37
HOMER1	8.0349e-40	1.64147e-37
SPZ1	8.29514e-40	1.68097e-37
LUCAT1	8.54927e-40	1.71861e-37
MARVELD2	8.72837e-40	1.74069e-37
TAF9	8.89419e-40	1.75979e-37
CMYA5	1.04604e-39	2.05351e-37
LHFPL2	1.15996e-39	2.25949e-37
CISD2	1.2128e-39	2.34425e-37
RAD17	1.22595e-39	2.35158e-37
UBE2D3	1.55667e-39	2.96333e-37
GIMD1	1.78086e-39	3.36463e-37
SLC9B1	1.98003e-39	3.713e-37
MIR3660	2.04823e-39	3.81244e-37
SLC9B2	2.0911e-39	3.86361e-37
TACR3	2.37271e-39	4.35193e-37
CETN3	3.47672e-39	6.28511e-37
LOC731157	3.47672e-39	6.28511e-37
BDH2	3.73034e-39	6.69542e-37
CD180	4.05537e-39	7.22718e-37
MBLAC2	5.06879e-39	8.96962e-37
NFKB1	5.35621e-39	9.41194e-37
AIMP1	9.00166e-39	1.57079e-36
BANK1	9.68591e-39	1.67854e-36
POLR3G	1.30726e-38	2.23461e-36
LYSMD3	1.30726e-38	2.23461e-36
LINC01216	1.57411e-38	2.67259e-36
TBCK	1.89479e-38	3.19546e-36
SLC39A8	2.21831e-38	3.71611e-36
GTF2H2B	3.55583e-38	5.35036e-36
GTF2H2C	3.55583e-38	5.35036e-36
GTF2H2D	3.55583e-38	5.35036e-36
GTF2H2	3.55583e-38	5.35036e-36
GUSBP3	3.55583e-38	5.35036e-36
GUSBP9	3.55583e-38	5.35036e-36
LOC100272216	3.55583e-38	5.35036e-36
LOC441081	3.55583e-38	5.35036e-36
LOC647859	3.55583e-38	5.35036e-36
NAIP	3.55583e-38	5.35036e-36
OCLN	3.55583e-38	5.35036e-36
SERF1A	3.55583e-38	5.35036e-36
SERF1B	3.55583e-38	5.35036e-36
SMA4	3.55583e-38	5.35036e-36
SMA5	3.55583e-38	5.35036e-36
SMN1	3.55583e-38	5.35036e-36
SMN2	3.55583e-38	5.35036e-36
RP11-5P22.3	4.16468e-38	6.22917e-36
MIR8066	4.69398e-38	6.9793e-36
SREK1	5.02058e-38	7.42101e-36
ARHGEF38-IT1	5.83394e-38	8.57281e-36
NPNT	7.01669e-38	1.02509e-35
INTS12	7.08368e-38	1.02889e-35
ARHGEF38	7.47861e-38	1.08001e-35
GSTCD	8.47581e-38	1.21703e-35
PPA2	9.64527e-38	1.37708e-35
FLJ20021	1.18801e-37	1.68657e-35
MAST4	1.20195e-37	1.69678e-35
GPR98	1.30012e-37	1.8251e-35
DDIT4L	1.59722e-37	2.22971e-35
LAMTOR3	1.74085e-37	2.40352e-35
DNAJB14	1.74085e-37	2.40352e-35
ADH1A	1.84148e-37	2.52622e-35
ADAMTS6	1.84982e-37	2.52622e-35
EMCN	1.90572e-37	2.58848e-35
TRAPPC13	1.98326e-37	2.67932e-35
DAPP1	2.05254e-37	2.75809e-35
DKK2	2.07344e-37	2.77135e-35
H2AFZ	2.16183e-37	2.85908e-35
LOC256880	2.16183e-37	2.85908e-35
hsa-mir-1255a	2.32376e-37	3.05715e-35
SEC24B-AS1	2.39715e-37	3.13727e-35
MTTP	2.47903e-37	3.22762e-35
TRMT10A	2.69424e-37	3.48973e-35
TET2	2.75474e-37	3.5498e-35
PPWD1	2.97759e-37	3.81739e-35
NLN	3.23341e-37	4.12432e-35
ADH1B	3.35463e-37	4.25734e-35
hsa-mir-576	3.63819e-37	4.59399e-35
TRIM23	3.6931e-37	4.64001e-35
SEC24B	3.71776e-37	4.64776e-35
ADH6	3.77599e-37	4.69412e-35
ADH1C	3.79221e-37	4.69412e-35
CENPK	3.94834e-37	4.86343e-35
SGTB	4.15539e-37	5.09349e-35
CWC27	4.49089e-37	5.47802e-35
ERBB2IP	4.55697e-37	5.53176e-35
CCDC109B	5.05133e-37	6.10239e-35
C4orf17	5.33098e-37	6.40942e-35
SREK1IP1	5.71387e-37	6.83705e-35
CAST	6.57966e-37	7.83573e-35
HTR1A	7.03417e-37	8.33748e-35
PCNAP1	8.34258e-37	9.8419e-35
ANKRD32	8.75307e-37	1.02779e-34
ADH5	9.4737e-37	1.10723e-34
METAP1	1.02431e-36	1.19161e-34
PAPSS1	1.03931e-36	1.20349e-34
FAM159B	1.06864e-36	1.23178e-34
LOC100303749	1.30133e-36	1.49314e-34
ADH4	1.36266e-36	1.55641e-34
NR2F1-AS1	1.48063e-36	1.68349e-34
MIR3684	1.52642e-36	1.72774e-34
RGS7BP	1.5981e-36	1.80077e-34
ADH7	1.722e-36	1.93171e-34
CASP6	1.78817e-36	1.98819e-34
PLA2G12A	1.78817e-36	1.98819e-34
RP11-696N14.1	1.907e-36	2.11098e-34
LEF1	2.5181e-36	2.77521e-34
PCSK1	2.56143e-36	2.81064e-34
TSPAN5	2.65866e-36	2.90465e-34
MIR548AO	2.71509e-36	2.95345e-34
NR2F1	2.77973e-36	3.01073e-34
EIF4E	2.81381e-36	3.03457e-34
ERAP1	2.94078e-36	3.15794e-34
POU5F2	3.15511e-36	3.37368e-34
MIR8082	3.17578e-36	3.3814e-34
COL25A1	3.25617e-36	3.45237e-34
MIR2277	3.34204e-36	3.52852e-34
PPP3CA	3.46569e-36	3.62858e-34
RNF180	3.45601e-36	3.62858e-34
CFI	3.6871e-36	3.84437e-34
hsa-mir-297	3.74971e-36	3.8935e-34
C4orf32	3.83721e-36	3.95256e-34
MIR1243	3.83805e-36	3.95256e-34
GAR1	4.74468e-36	4.8663e-34
TIFA	4.90649e-36	5.0118e-34
RPL34	5.33371e-36	5.42613e-34
HADH	6.32406e-36	6.4077e-34
MIR583	6.5905e-36	6.65085e-34
RPL34-AS1	6.72238e-36	6.7568e-34
ELL2	7.15648e-36	7.16446e-34
ETNPPL	7.24268e-36	7.22199e-34
AP1AR	7.56718e-36	7.51574e-34
STPG2	8.26742e-36	8.17889e-34
EGF	8.53651e-36	8.41197e-34
CAMK2D	8.64035e-36	8.48104e-34
OSTC	8.78445e-36	8.58894e-34
RRH	1.11301e-35	1.08402e-33
LEF1-AS1	1.16859e-35	1.13375e-33
FAM81B	1.19268e-35	1.15268e-33
RAP1GDS1	1.31136e-35	1.26253e-33
TTC37	1.32075e-35	1.26671e-33
RHOBTB3	1.36076e-35	1.30012e-33
PITX2	1.49895e-35	1.42471e-33
C5orf27	1.5025e-35	1.42471e-33
GLRX	1.55185e-35	1.46597e-33
CYP2U1	1.70209e-35	1.60188e-33
ARSK	1.73302e-35	1.6249e-33
LRIT3	1.75399e-35	1.63845e-33
ELOVL6	1.8539e-35	1.72536e-33
SPATA9	1.99256e-35	1.84756e-33
LNPEP	2.08715e-35	1.92815e-33
ENPEP	2.32603e-35	2.14097e-33
STPG2-AS1	2.48259e-35	2.27674e-33
ALPK1	2.61056e-35	2.38539e-33
NEUROG2	2.62481e-35	2.38971e-33
SGMS2	2.68111e-35	2.43216e-33
RFESD	2.73948e-35	2.47617e-33
LARP7	2.77085e-35	2.49556e-33
MIR302A	2.92389e-35	2.57795e-33
MIR302B	2.92389e-35	2.57795e-33
MIR302C	2.92389e-35	2.57795e-33
MIR302D	2.92389e-35	2.57795e-33
MIR367	2.92389e-35	2.57795e-33
MCTP1	2.90919e-35	2.57795e-33
GPR150	3.53451e-35	3.10543e-33
FAM172A	4.47229e-35	3.91567e-33
ARSJ	4.5049e-35	3.93052e-33
ZGRF1	5.32726e-35	4.63195e-33
KIAA0825	7.31734e-35	6.34034e-33
LIX1	7.50006e-35	6.47634e-33
ERAP2	8.17466e-35	7.03469e-33
RIOK2	1.1451e-34	9.82049e-33
ANK2	1.1674e-34	9.97773e-33
RP11-1E3.1	1.33375e-34	1.13609e-32
PDHA2	1.57135e-34	1.33395e-32
MIR577	2.08033e-34	1.76008e-32
UNC5C	2.2507e-34	1.89784e-32
UGT8	3.37219e-34	2.83399e-32
GRID2	3.9612e-34	3.3179e-32
SMARCAD1	5.49825e-34	4.59003e-32
MIR1973	6.025e-34	5.01312e-32
CTC-436P18.1	6.28451e-34	5.21179e-32
TRAM1L1	7.74683e-34	6.40336e-32
ERCC8	1.00428e-33	8.27393e-32
SMIM15	1.01614e-33	8.34432e-32
ATOH1	1.2181e-33	9.9702e-32
LOC100506526	1.48382e-33	1.21056e-31
KIF2A	1.51003e-33	1.22796e-31
RP11-2O17.2	1.60692e-33	1.30253e-31
C5orf64	1.64147e-33	1.32627e-31
HPGDS	1.68542e-33	1.35741e-31
NDST4	1.90037e-33	1.52564e-31
RAB3C	2.95564e-33	2.36527e-31
NDUFAF2	3.33295e-33	2.65874e-31
IPO11-LRRC70	4.66623e-33	3.71054e-31
PDLIM5	4.69332e-33	3.72031e-31
DIMT1	4.94758e-33	3.90953e-31
IPO11	5.28787e-33	4.16532e-31
LRRC70	5.4306e-33	4.26438e-31
DDX60L	8.71163e-33	6.8195e-31
ELOVL7	9.11256e-33	7.1112e-31
SNORA24	9.53599e-33	7.41858e-31
SNHG8	9.67869e-33	7.50636e-31
GAPT	9.72273e-33	7.51732e-31
BMPR1B	1.06869e-32	8.23746e-31
ANXA10	1.1592e-32	8.8823e-31
ZSWIM6	1.15942e-32	8.8823e-31
DDX60	1.44496e-32	1.10361e-30
LOC101928600	1.86539e-32	1.42041e-30
PLK2	2.14773e-32	1.63046e-30
RP11-384K6.6	2.3969e-32	1.81414e-30
MEPE	2.64187e-32	1.99354e-30
NDST3	2.68614e-32	2.02088e-30
PRSS12	2.73701e-32	2.053e-30
METTL14	3.42873e-32	2.5642e-30
CEP170P1	4.24283e-32	3.16361e-30
ANP32C	4.29068e-32	3.18983e-30
MIR5705	4.45461e-32	3.30193e-30
HSD17B13	4.79899e-32	3.54673e-30
IBSP	6.17577e-32	4.55087e-30
HSD17B11	6.22606e-32	4.57451e-30
RP11-236P13.1	6.89291e-32	5.04971e-30
FAM13A	8.06804e-32	5.89342e-30
GK3P	1.09428e-31	7.97018e-30
PPM1K	1.1425e-31	8.29735e-30
TIGD2	1.33774e-31	9.68727e-30
TKTL2	1.37728e-31	9.94493e-30
PIGY	1.38229e-31	9.95251e-30
PALLD	1.41005e-31	1.01234e-29
HERC5	1.45201e-31	1.03949e-29
GPRIN3	1.47845e-31	1.05541e-29
RP11-478P10.1	1.50553e-31	1.0717e-29
SNCA	1.58137e-31	1.1225e-29
DMP1	1.60316e-31	1.13477e-29
SEC24D	1.71238e-31	1.20867e-29
PRDM5	1.74318e-31	1.22696e-29
HERC3	1.91336e-31	1.34299e-29
KLHL2	2.02809e-31	1.41955e-29
CLCN3	2.0883e-31	1.45764e-29
AFF1	2.32561e-31	1.61431e-29
NAP1L5	2.32135e-31	1.61431e-29
C4orf27	2.44459e-31	1.69222e-29
HERC6	2.50689e-31	1.73058e-29
SPP1	2.73468e-31	1.88266e-29
TMA16	2.78666e-31	1.9132e-29
RP11-344G13.1	2.85972e-31	1.95801e-29
DSPP	2.86818e-31	1.95847e-29
NUDT9	2.89791e-31	1.97341e-29
DEPDC1B	2.91229e-31	1.97784e-29
SPARCL1	2.9614e-31	2.00577e-29
RP11-67M1.1	3.07959e-31	2.08021e-29
FAM13A-AS1	3.17725e-31	2.14043e-29
IL21	3.22464e-31	2.16625e-29
MSMO1	3.23282e-31	2.16625e-29
LOC101928569	3.37623e-31	2.25633e-29
RGMB-AS1	3.64516e-31	2.42959e-29
SH3RF1	3.74707e-31	2.49091e-29
NEK1	3.8473e-31	2.55079e-29
KLHL8	3.85919e-31	2.55126e-29
TRPC3	3.86831e-31	2.55126e-29
PART1	4.08282e-31	2.68568e-29
PP12613	4.50132e-31	2.95324e-29
NPY1R	4.54472e-31	2.97395e-29
TMEM155	4.66041e-31	3.04173e-29
NPY5R	4.80572e-31	3.12845e-29
MAD2L1	4.84363e-31	3.14498e-29
PKD2	4.90611e-31	3.17734e-29
NDNF	5.04836e-31	3.2527e-29
TRIM60	5.04708e-31	3.2527e-29
LOC101928505	5.16714e-31	3.32072e-29
CBR4	5.48657e-31	3.517e-29
IL21-AS1	5.68684e-31	3.63611e-29
SPOCK3	6.29666e-31	4.0158e-29
INTU	6.37881e-31	4.05789e-29
CCDC110	6.60288e-31	4.18983e-29
MIR6082	6.70999e-31	4.24707e-29
TMEM192	6.96574e-31	4.39786e-29
PDLIM3	7.04098e-31	4.43423e-29
RGMB	7.30368e-31	4.58817e-29
2022-03-01	7.48402e-31	4.68974e-29
CCNA2	7.76964e-31	4.84275e-29
FGF2	7.77438e-31	4.84275e-29
NAF1	7.78602e-31	4.84275e-29
PDE5A	7.97132e-31	4.94576e-29
C4orf47	8.07098e-31	4.99526e-29
ANXA5	8.27947e-31	5.11171e-29
IL2	9.046e-31	5.57127e-29
BBS12	9.15047e-31	5.60812e-29
CETN4P	9.15047e-31	5.60812e-29
LINC01061	9.30071e-31	5.67253e-29
EXOSC9	9.28019e-31	5.67253e-29
ANKRD37	9.68492e-31	5.89256e-29
RP11-205M3.3	9.88885e-31	6.0021e-29
ADAD1	1.00648e-30	6.09419e-29
LOC100506746	1.02703e-30	6.20367e-29
C4orf36	1.05237e-30	6.3415e-29
USP53	1.05637e-30	6.35035e-29
TNIP3	1.15943e-30	6.95326e-29
BBS7	1.16711e-30	6.98267e-29
LOC100289230	1.33532e-30	7.97003e-29
C4orf3	1.39216e-30	8.2896e-29
UFSP2	1.45817e-30	8.66213e-29
NUDT6	1.49254e-30	8.84542e-29
KLKB1	1.50511e-30	8.89891e-29
MIR578	1.56079e-30	9.20645e-29
MMRN1	1.57632e-30	9.2763e-29
LOC645513	1.58528e-30	9.30725e-29
hsa-mir-1979	1.7683e-30	1.03576e-28
ABCG2	1.89074e-30	1.1049e-28
MFAP3L	1.97934e-30	1.15399e-28
CHD1	1.98863e-30	1.15672e-28
LRP2BP	2.02193e-30	1.17337e-28
SLC10A6	2.04832e-30	1.18595e-28
CPE	2.23292e-30	1.28986e-28
EPB41L4A	2.30645e-30	1.32928e-28
HSPA4L	2.34937e-30	1.35092e-28
QRFPR	2.43911e-30	1.39931e-28
FBXO8	2.44993e-30	1.40232e-28
HELT	2.49634e-30	1.40646e-28
KIAA1430	2.49634e-30	1.40646e-28
LINC01093	2.49634e-30	1.40646e-28
MIR3945	2.49634e-30	1.40646e-28
RP11-701P16.5	2.49634e-30	1.40646e-28
SLC25A4	2.49634e-30	1.40646e-28
SNX25	2.49634e-30	1.40646e-28
FABP2	2.62428e-30	1.47524e-28
SLC25A31	2.67126e-30	1.49829e-28
ADAM29	2.78457e-30	1.55837e-28
EPB41L4A-AS2	2.93384e-30	1.63826e-28
hsa-mir-548p	3.13716e-30	1.74791e-28
SLED1	3.37533e-30	1.87462e-28
CYP4V2	3.37951e-30	1.87462e-28
F11	3.39226e-30	1.87755e-28
MTNR1A	3.41037e-30	1.88342e-28
HAND2	3.61221e-30	1.99052e-28
RP11-778J15.1	3.78939e-30	2.08359e-28
MFSD8	3.83223e-30	2.10254e-28
FAT4	3.97835e-30	2.17795e-28
CSNK1G3	4.37717e-30	2.39108e-28
HAND2-AS1	4.46976e-30	2.43636e-28
TLL1	4.79876e-30	2.61003e-28
FAM149A	5.01651e-30	2.7167e-28
MIR4460	5.00696e-30	2.7167e-28
ST8SIA4	5.05951e-30	2.73409e-28
ACSL1	5.31147e-30	2.86409e-28
C4orf29	5.36721e-30	2.88795e-28
FLJ38576	5.43144e-30	2.91627e-28
EPB41L4A-AS1	5.57894e-30	2.98272e-28
SNORA13	5.57894e-30	2.98272e-28
MIR4276	5.80003e-30	3.09434e-28
FAM174A	5.85908e-30	3.11921e-28
GLRA3	6.07075e-30	3.22507e-28
CASP3	6.2856e-30	3.31816e-28
CENPU	6.2856e-30	3.31816e-28
PRIMPOL	6.2856e-30	3.31816e-28
PLK4	6.32055e-30	3.32962e-28
LOC101927023	6.35926e-30	3.343e-28
IRF2	6.72176e-30	3.52619e-28
HPGD	6.91556e-30	3.62029e-28
APELA	6.99881e-30	3.6336e-28
FAM218A	6.99881e-30	3.6336e-28
LINC01207	6.99881e-30	3.6336e-28
TRIM61	6.99881e-30	3.6336e-28
SPATA5	7.05183e-30	3.65358e-28
TLR3	7.33199e-30	3.79091e-28
MIR2054	7.53705e-30	3.88893e-28
KIAA1109	7.73786e-30	3.98436e-28
SPRY1	7.93559e-30	4.07782e-28
LMNB1	8.02735e-30	4.11656e-28
TSLP	8.04959e-30	4.11955e-28
F11-AS1	8.20622e-30	4.19117e-28
RP11-290F5.2	8.5719e-30	4.36906e-28
HMGB2	8.7987e-30	4.47558e-28
WDR36	9.18668e-30	4.66349e-28
CLDN22	9.29051e-30	4.69722e-28
CLDN24	9.29051e-30	4.69722e-28
LOC100133050	9.32402e-30	4.7047e-28
ANXA2P1	9.70972e-30	4.8895e-28
AADAT	1.06077e-29	5.33098e-28
RPS3A	1.06594e-29	5.33567e-28
SNORD73A	1.06594e-29	5.33567e-28
CTD-2151A2.1	1.11617e-29	5.57595e-28
WWC2	1.13088e-29	5.63825e-28
CEP44	1.13446e-29	5.6449e-28
PGRMC2	1.1634e-29	5.77743e-28
CTB-118N6.3	1.29344e-29	6.41055e-28
LARP1B	1.29809e-29	6.42095e-28
RP11-93I21.3	1.31103e-29	6.4722e-28
MYOZ2	1.37958e-29	6.79729e-28
hsa-mir-548t	1.39392e-29	6.85448e-28
RAPGEF6	1.44077e-29	7.07102e-28
LOC102467216	1.45875e-29	7.14533e-28
MIR5684	1.47212e-29	7.19675e-28
SLCO6A1	1.51984e-29	7.41565e-28
KIAA1024L	1.53759e-29	7.48769e-28
RP11-257I8.2	1.55617e-29	7.56353e-28
FNIP1	1.67512e-29	8.12594e-28
PRRC1	1.68245e-29	8.14578e-28
SORBS2	1.69471e-29	8.18938e-28
TLR2	1.69877e-29	8.1932e-28
ANKRD50	1.72133e-29	8.28613e-28
CDKN2AIP	1.74368e-29	8.37769e-28
LINC01091	1.76851e-29	8.48076e-28
DCTD	1.78233e-29	8.49835e-28
FAM92A1P2	1.78233e-29	8.49835e-28
WWC2-AS2	1.78233e-29	8.49835e-28
RP11-367N14.2	1.80786e-29	8.57737e-28
ING2	1.80786e-29	8.57737e-28
NUDT12	1.80914e-29	8.57737e-28
CEP120	1.98661e-29	9.40106e-28
PGGT1B	2.01236e-29	9.50501e-28
TRIM2	2.09238e-29	9.86439e-28
ACTBL2	2.09831e-29	9.87267e-28
SRP19	2.10199e-29	9.87267e-28
SAP30	2.17979e-29	1.0219e-27
FSTL4	2.31588e-29	1.08368e-27
TIGD4	2.32523e-29	1.08603e-27
SEMA6A	2.37311e-29	1.10634e-27
LOC101927190	2.41187e-29	1.12233e-27
KIAA0922	2.42409e-29	1.12593e-27
RP11-159K7.2	2.54434e-29	1.1796e-27
TSSK1B	2.59017e-29	1.19863e-27
RP11-756H20.1	2.63402e-29	1.21668e-27
TEX43	2.67842e-29	1.23492e-27
PET112	2.70328e-29	1.2441e-27
MIR4451	2.79494e-29	1.28354e-27
hsa-mir-582	2.79918e-29	1.28354e-27
MND1	2.96921e-29	1.35791e-27
C4orf46	2.97218e-29	1.35791e-27
CAMK4	3.00101e-29	1.36711e-27
APC	3.0032e-29	1.36711e-27
MECOM	3.02857e-29	1.37616e-27
TMEM154	3.04554e-29	1.38138e-27
ADAMTS19	3.14651e-29	1.42461e-27
HSPA4	3.19294e-29	1.44303e-27
RWDD4	3.22271e-29	1.44608e-27
STOX2	3.22271e-29	1.44608e-27
TRAPPC11	3.22271e-29	1.44608e-27
CCDC112	3.21014e-29	1.44608e-27
TRIM36	3.29159e-29	1.47435e-27
ZCCHC10	3.30969e-29	1.47982e-27
FAT1	3.48055e-29	1.55345e-27
LOC102467212	3.52856e-29	1.57209e-27
C5orf30	3.63688e-29	1.61748e-27
MIR1289-2	3.64862e-29	1.61983e-27
ENPP6	3.6762e-29	1.6292e-27
GPBP1	3.74785e-29	1.65803e-27
FTMT	3.77638e-29	1.66771e-27
PHAX	3.80575e-29	1.67773e-27
LINC00491	3.81297e-29	1.67798e-27
GPM6A	3.85953e-29	1.69549e-27
ASB5	3.90056e-29	1.71053e-27
RP11-138B4.1	3.9282e-29	1.71965e-27
STARD4	3.96414e-29	1.73236e-27
LINC00290	4.14087e-29	1.80646e-27
PJA2	4.17113e-29	1.8165e-27
ALDH7A1	4.20517e-29	1.82816e-27
RNF175	4.22314e-29	1.8328e-27
LOC100289673	4.24781e-29	1.84033e-27
LINC00492	4.38054e-29	1.89457e-27
SYNPO2	4.39983e-29	1.89846e-27
RXFP1	4.40467e-29	1.89846e-27
PPID	4.44382e-29	1.90949e-27
SPATA4	4.45305e-29	1.90949e-27
PPIP5K2	4.44701e-29	1.90949e-27
SCRG1	4.65654e-29	1.99335e-27
ARFIP1	4.79772e-29	2.05029e-27
NREP-AS1	5.27212e-29	2.2492e-27
ZNF608	5.35477e-29	2.28059e-27
LOC101927488	5.63187e-29	2.39454e-27
GIN1	5.94048e-29	2.51724e-27
SLC25A46	5.93573e-29	2.51724e-27
C5orf63	5.97913e-29	2.52935e-27
DKFZP434I0714	6.04208e-29	2.54314e-27
MIR4453	6.04208e-29	2.54314e-27
AFF4	6.02808e-29	2.54314e-27
ACSL6	6.22771e-29	2.61689e-27
ATG12	6.2897e-29	2.63852e-27
CTXN3	6.3793e-29	2.67165e-27
CXCL14	6.58068e-29	2.75141e-27
KCNN2	6.59697e-29	2.75363e-27
DCHS2	6.79023e-29	2.8285e-27
ETFDH	6.79884e-29	2.8285e-27
CCNI2	7.18299e-29	2.98338e-27
GRAMD3	7.23139e-29	2.99852e-27
SFRP2	7.26008e-29	3.00546e-27
LOC102546228	7.43383e-29	3.07232e-27
VDAC1	7.49101e-29	3.09087e-27
MEGF10	7.51546e-29	3.09587e-27
LOC102467223	7.56645e-29	3.11178e-27
DTWD2	7.60659e-29	3.12318e-27
TMEM232	7.68316e-29	3.14639e-27
PRDM6	7.68817e-29	3.14639e-27
SPCS3	7.75089e-29	3.1669e-27
REEP5	7.81269e-29	3.18697e-27
RAD50	7.97994e-29	3.24992e-27
CHSY3	8.04443e-29	3.27088e-27
KIF3A	8.12598e-29	3.2987e-27
SH3D19	8.42347e-29	3.41395e-27
FAM160A1	8.58694e-29	3.4746e-27
NREP	8.61335e-29	3.47968e-27
IL13	8.64213e-29	3.48571e-27
LEAP2	8.66559e-29	3.48957e-27
AQPEP	8.83361e-29	3.54328e-27
ARL14EPL	8.83361e-29	3.54328e-27
MIR3936	8.84128e-29	3.54328e-27
CDO1	9.20616e-29	3.68364e-27
LOC100505811	9.41635e-29	3.76175e-27
LOC553103	9.46433e-29	3.77492e-27
SLC22A4	9.81155e-29	3.9072e-27
GALNT7	9.95672e-29	3.95874e-27
CSF2	9.98932e-29	3.96543e-27
AP3S1	1.00125e-28	3.96837e-27
RAPGEF2	1.02877e-28	4.06462e-27
SLC22A5	1.02777e-28	4.06462e-27
LOC102467224	1.03057e-28	4.06532e-27
FGA	1.03928e-28	4.09328e-27
FGB	1.07041e-28	4.19608e-27
WDR17	1.07206e-28	4.19608e-27
HINT1	1.06752e-28	4.19608e-27
LOC728637	1.07037e-28	4.19608e-27
hsa-mir-548f-3	1.07895e-28	4.20991e-27
RP11-2N5.1	1.07747e-28	4.20991e-27
ISOC1	1.08428e-28	4.22416e-27
UQCRQ	1.10859e-28	4.31218e-27
LYRM7	1.15407e-28	4.48213e-27
GALNTL6	1.22383e-28	4.73845e-27
LOC102467213	1.22292e-28	4.73845e-27
RP11-364P22.1	1.26659e-28	4.89644e-27
SLCO4C1	1.28198e-28	4.94831e-27
FNIP2	1.28398e-28	4.94846e-27
COMMD10	1.30823e-28	5.03417e-27
SRFBP1	1.3156e-28	5.04708e-27
SEPT8	1.31472e-28	5.04708e-27
MIR6830	1.34373e-28	5.14714e-27
PDLIM4	1.35641e-28	5.18778e-27
NKX6-1	1.36518e-28	5.21341e-27
CDS1	1.37165e-28	5.23018e-27
GDF9	1.37852e-28	5.24841e-27
MAN2A1	1.40263e-28	5.32753e-27
IL5	1.40354e-28	5.32753e-27
PLRG1	1.43511e-28	5.43911e-27
LRAT	1.44393e-28	5.46432e-27
IL3	1.44891e-28	5.47491e-27
PCDH10	1.45955e-28	5.50683e-27
PPIC	1.46286e-28	5.51105e-27
2022-03-03	1.4694e-28	5.52742e-27
DCP2	1.478e-28	5.55144e-27
MIR3140	1.50547e-28	5.6462e-27
LOC102546229	1.51678e-28	5.68013e-27
SOWAHA	1.5311e-28	5.72521e-27
C5orf15	1.53993e-28	5.74968e-27
LOC101927280	1.57598e-28	5.87555e-27
MIR4633	1.5874e-28	5.90061e-27
P4HA2	1.58599e-28	5.90061e-27
IL4	1.62183e-28	6.01969e-27
RP11-519M16.1	1.63292e-28	6.05193e-27
EGFEM1P	1.64743e-28	6.09671e-27
TXNDC15	1.65979e-28	6.13343e-27
MAPK10	1.67211e-28	6.16986e-27
FGG	1.79609e-28	6.6176e-27
MIR3661	1.79943e-28	6.62022e-27
LOC340074	1.80706e-28	6.63856e-27
CDKN2AIPNL	1.8478e-28	6.77834e-27
STARD4-AS1	1.90497e-28	6.97787e-27
FAM198B	1.98414e-28	7.25728e-27
C5orf56	2.01042e-28	7.34272e-27
PAM	2.05574e-28	7.49733e-27
CDC42SE2	2.07369e-28	7.55185e-27
FEM1C	2.19268e-28	7.97361e-27
C4orf45	2.22136e-28	8.06623e-27
MCC	2.26826e-28	8.22466e-27
P4HA2-AS1	2.34507e-28	8.49091e-27
IL9	2.38569e-28	8.62555e-27
ARHGAP24	2.47423e-28	8.9276e-27
TMEM144	2.47633e-28	8.9276e-27
LOC102467217	2.4895e-28	8.9622e-27
MGC45800	2.4974e-28	8.97779e-27
CCNE1	2.5841e-28	9.27618e-27
SNX24	2.58997e-28	9.28399e-27
RAB9BP1	2.62737e-28	9.40464e-27
RP11-368I23.2	2.68201e-28	9.58656e-27
YTHDC2	2.79056e-28	9.94628e-27
MIR4461	2.78729e-28	9.94628e-27
PCBD2	2.84498e-28	1.01259e-26
IRF1	2.86363e-28	1.01778e-26
MIR1305	2.89943e-28	1.02905e-26
PRSS48	2.9294e-28	1.03822e-26
SKP1	2.9562e-28	1.04624e-26
SHROOM1	3.11149e-28	1.09965e-26
FHDC1	3.11875e-28	1.10067e-26
DEAR	3.19298e-28	1.12372e-26
PPP2CA	3.19246e-28	1.12372e-26
WDFY3-AS2	3.24273e-28	1.13963e-26
TMED7-TICAM2	3.27274e-28	1.14857e-26
JADE1	3.32028e-28	1.16363e-26
FBN2	3.40189e-28	1.19057e-26
RP11-565A3.2	3.45047e-28	1.20589e-26
SLC27A6	3.49661e-28	1.22032e-26
PLEKHF1	3.57351e-28	1.24542e-26
SNX2	3.64276e-28	1.2678e-26
TMED7	3.65779e-28	1.26963e-26
DMXL1	3.6581e-28	1.26963e-26
DUX2|chr4	3.82121e-28	1.30107e-26
DUX4L2|chr4	3.82121e-28	1.30107e-26
DUX4L3|chr4	3.82121e-28	1.30107e-26
DUX4L4	3.82121e-28	1.30107e-26
DUX4L5|chr4	3.82121e-28	1.30107e-26
DUX4|chr4	3.82121e-28	1.30107e-26
FRG1	3.82121e-28	1.30107e-26
FRG2	3.82121e-28	1.30107e-26
LINC01060	3.82121e-28	1.30107e-26
TRIML1	3.82121e-28	1.30107e-26
TRIML2	3.82121e-28	1.30107e-26
ZFP42	3.82121e-28	1.30107e-26
MIER3	3.77927e-28	1.30107e-26
C5orf24	3.8121e-28	1.30107e-26
AC010226.4	3.83081e-28	1.30258e-26
SCLT1	3.90818e-28	1.32709e-26
LECT2	3.97174e-28	1.34685e-26
CAMLG	4.08936e-28	1.38487e-26
CDKL3	4.33907e-28	1.46746e-26
RP11-166A12.1	4.38184e-28	1.47993e-26
HSD17B4	4.39612e-28	1.48171e-26
TCF7	4.39889e-28	1.48171e-26
MIR1244-1|chr5	4.43379e-28	1.48748e-26
MIR1244-2|chr5	4.43379e-28	1.48748e-26
hsa-mir-1244-2	4.43379e-28	1.48748e-26
RBM46	4.61527e-28	1.5463e-26
TICAM2	4.74815e-28	1.5887e-26
CATSPER3	4.95586e-28	1.656e-26
FBXL21	5.02281e-28	1.67614e-26
LINC01023	5.05775e-28	1.68556e-26
C5orf66-AS2	5.15603e-28	1.71604e-26
TNFAIP8	5.20404e-28	1.72972e-26
PTPN13	5.24868e-28	1.74226e-26
SAR1B	5.38357e-28	1.78467e-26
JADE2	5.45529e-28	1.80607e-26
C4orf33	5.50413e-28	1.81984e-26
CTSO	5.56122e-28	1.8363e-26
GLRB	5.60884e-28	1.84959e-26
TENM3	5.64663e-28	1.85962e-26
DDX46	5.67497e-28	1.8665e-26
NEUROG1	5.75484e-28	1.89029e-26
PITX1	5.95708e-28	1.95417e-26
UBE2B	6.27198e-28	2.05479e-26
SLC12A2	6.84649e-28	2.24009e-26
LOC102467226	6.86372e-28	2.2428e-26
FAM170A	6.88855e-28	2.24799e-26
LOX	7.24708e-28	2.36193e-26
ZNF474	7.62648e-28	2.48236e-26
TDO2	7.82481e-28	2.54362e-26
MIR3688-1	7.85433e-28	2.54663e-26
MIR3688-2	7.85433e-28	2.54663e-26
SEC24A	7.98285e-28	2.58496e-26
FER	8.13351e-28	2.63036e-26
VEGFC	8.30522e-28	2.68244e-26
C5orf66-AS1	8.96206e-28	2.89087e-26
C19orf12	9.14953e-28	2.94756e-26
AGA	9.67557e-28	3.11303e-26
EFNA5	9.7066e-28	3.11504e-26
C5orf66	9.70647e-28	3.11504e-26
LOC101927934	9.87161e-28	3.16395e-26
SETD9	1.02136e-27	3.26727e-26
LOC100505841	1.022e-27	3.26727e-26
LINC00992	1.14339e-27	3.65071e-26
LINC01184	1.20252e-27	3.83463e-26
WDFY3	1.20546e-27	3.83913e-26
SLC25A48	1.28012e-27	4.07174e-26
GUCY1A3	1.34448e-27	4.27107e-26
NEIL3	1.41983e-27	4.50472e-26
GRIA2	1.48512e-27	4.70595e-26
FSTL5	1.73302e-27	5.48455e-26
H2AFY	1.78092e-27	5.62904e-26
MAB21L2	1.78915e-27	5.64794e-26
MGC32805	1.81922e-27	5.73568e-26
C5orf20	1.85356e-27	5.82933e-26
TIFAB	1.85356e-27	5.82933e-26
MYNN	2.43574e-27	7.65066e-26
ASIC5	2.59295e-27	8.1343e-26
LRRC34	2.64146e-27	8.27613e-26
FBXL17	2.70025e-27	8.44979e-26
PCDH18	2.79519e-27	8.73602e-26
VTRNA2-1	2.94863e-27	9.1927e-26
hsa-mir-886	2.94863e-27	9.1927e-26
LINC01098	2.96294e-27	9.21826e-26
SNCAIP	2.96417e-27	9.21826e-26
TGFBI	3.0024e-27	9.32561e-26
ACTRT3	3.04801e-27	9.45561e-26
FBXW7	3.26657e-27	1.01211e-25
PRR16	3.37075e-27	1.04311e-25
TERC	3.41962e-27	1.05693e-25
AGPAT9	3.7498e-27	1.15756e-25
SMAD5-AS1	4.31616e-27	1.33075e-25
URI1	4.58911e-27	1.41318e-25
PABPC4L	4.79735e-27	1.47549e-25
VSTM2B	5.14097e-27	1.57925e-25
MAP3K1	5.15206e-27	1.58072e-25
LRRIQ4	5.78111e-27	1.76958e-25
LINC01099	5.78171e-27	1.76958e-25
LINC00575	5.91419e-27	1.80388e-25
MIR575	5.91529e-27	1.80388e-25
GUCY1B3	5.90931e-27	1.80388e-25
LOC389332	6.12969e-27	1.86699e-25
MAP9	6.40062e-27	1.94715e-25
SMAD5	6.70184e-27	2.03632e-25
POP4	6.89847e-27	2.09354e-25
LOC284395	7.49259e-27	2.2711e-25
PKD2L2	9.78547e-27	2.96252e-25
LRBA	1.03493e-26	3.12944e-25
NPY2R	1.05081e-26	3.17365e-25
PRKG2	1.09628e-26	3.30701e-25
LRRC31	1.12311e-26	3.38388e-25
PDGFC	1.17344e-26	3.53129e-25
GPR160	1.1751e-26	3.53205e-25
HNRNPDL	1.19563e-26	3.58946e-25
HNRNPD	1.29938e-26	3.89629e-25
PDE4D	1.3694e-26	4.10135e-25
SAMD7	1.60099e-26	4.78923e-25
LINC00616	1.61286e-26	4.81901e-25
LOC100128164	1.67823e-26	5.0084e-25
LINC00613	1.75338e-26	5.22644e-25
SEC31A	1.88738e-26	5.6192e-25
SPOCK1	1.9175e-26	5.70213e-25
SEC62	1.97668e-26	5.87115e-25
SCD5	2.03058e-26	6.02412e-25
PHC3	2.09203e-26	6.19912e-25
TRPC7	2.15112e-26	6.36671e-25
BMP3	2.19248e-26	6.48149e-25
TMEM150C	2.31149e-26	6.82529e-25
ZNF536	2.6293e-26	7.75458e-25
MYOT	3.10494e-26	9.14666e-25
ENOPH1	3.13562e-26	9.22621e-25
RAB33B	3.17146e-26	9.3045e-25
FAM13B	3.16875e-26	9.3045e-25
NME5	3.17333e-26	9.3045e-25
FAM175A	3.50853e-26	1.02753e-24
THAP9-AS1	3.54173e-26	1.03605e-24
COQ2	3.67047e-26	1.07246e-24
NAA15	3.68825e-26	1.0764e-24
NPY6R	4.08503e-26	1.19082e-24
WNT8A	4.29041e-26	1.24924e-24
SLC7A11-AS1	4.32123e-26	1.25676e-24
SKIV2L2	5.10333e-26	1.4825e-24
THAP9	5.15057e-26	1.4945e-24
PRKCI	5.37538e-26	1.55793e-24
KLHL3	5.53666e-26	1.60283e-24
NDUFC1	5.85081e-26	1.69182e-24
FAM53C	5.87353e-26	1.69644e-24
SLC7A14	5.95179e-26	1.71707e-24
MRPS18C	6.93776e-26	1.99922e-24
SLC7A11	7.07625e-26	2.03679e-24
DCLK2	7.23585e-26	2.08035e-24
HPSE	7.7585e-26	2.22807e-24
MGARP	8.04842e-26	2.30868e-24
ZNF330	8.88259e-26	2.54506e-24
CLDN11	9.01949e-26	2.58134e-24
LIN54	9.4465e-26	2.70048e-24
SETD7	1.03503e-25	2.95548e-24
PLAC8	1.076e-25	3.06898e-24
HHIP	1.08646e-25	3.0953e-24
ELF2	1.10658e-25	3.14907e-24
BRD8	1.14478e-25	3.25406e-24
SKIL	1.15378e-25	3.27595e-24
CDC25C	1.19515e-25	3.38958e-24
HNRNPA0	1.22974e-25	3.48376e-24
MIR874	1.28954e-25	3.64905e-24
MAML3	1.3252e-25	3.74575e-24
KDM3B	1.38503e-25	3.91044e-24
HHIP-AS1	1.52292e-25	4.29493e-24
DHX29	1.70605e-25	4.80601e-24
MIR6828	1.73821e-25	4.89111e-24
HELQ	1.92124e-25	5.4001e-24
PPAP2A	2.2105e-25	6.2062e-24
KIF20A	2.36148e-25	6.62268e-24
GFRA3	2.46454e-25	6.90401e-24
CCRN4L	2.63829e-25	7.38251e-24
LINC00499	2.73658e-25	7.64902e-24
MGST2	2.82627e-25	7.89096e-24
CDC23	2.86217e-25	7.98231e-24
MIR5687	2.92023e-25	8.13521e-24
ESM1	3.31698e-25	9.23024e-24
COPS4	3.51393e-25	9.76747e-24
RASGEF1B	3.67709e-25	1.02097e-23
CCNO	3.85841e-25	1.07013e-23
RNF150	4.04612e-25	1.12096e-23
GZMK	4.13201e-25	1.14223e-23
LOC102467081	4.13201e-25	1.14223e-23
RPL22L1	4.50072e-25	1.24279e-23
ABCE1	4.58994e-25	1.26604e-23
RNF138P1	4.66834e-25	1.28625e-23
CDC20B	4.75824e-25	1.30959e-23
GZMA	4.93351e-25	1.35634e-23
PCDHB16	5.01177e-25	1.37635e-23
MATR3	5.28086e-25	1.44866e-23
REEP2	5.3764e-25	1.47326e-23
MCIDAS	5.53369e-25	1.51471e-23
ANAPC10	5.72112e-25	1.56261e-23
EGR1	5.71936e-25	1.56261e-23
MIR551B	5.94969e-25	1.62328e-23
FNDC3B	7.1442e-25	1.94707e-23
PCDHB9	7.17518e-25	1.95339e-23
SNORA74A	7.35501e-25	2.00018e-23
GPX8	7.36772e-25	2.00147e-23
PCDHB8	7.43239e-25	2.01686e-23
PLD1	7.51199e-25	2.03626e-23
OTUD4	7.72352e-25	2.09075e-23
SNHG4	7.72965e-25	2.09075e-23
TMEM212	7.74596e-25	2.09291e-23
HSPA9	7.92574e-25	2.13918e-23
GON4L	8.01207e-25	2.16016e-23
EIF5A2	8.43975e-25	2.27303e-23
SNORD63	8.63222e-25	2.32238e-23
ASH1L-AS1	8.93679e-25	2.40175e-23
MIR449A	9.01917e-25	2.41614e-23
MIR449B	9.01917e-25	2.41614e-23
MIR449C	9.01917e-25	2.41614e-23
SLC2A2	9.04278e-25	2.41988e-23
PCDHB7	1.06269e-24	2.84078e-23
SIL1	1.13821e-24	3.03941e-23
ASH1L	1.16337e-24	3.1033e-23
RANBP10	1.17863e-24	3.14068e-23
PCDHB10	1.18022e-24	3.14159e-23
LMNA	1.26519e-24	3.36421e-23
LAMTOR2	1.28186e-24	3.40133e-23
RAB25	1.28186e-24	3.40133e-23
NR3C2	1.37217e-24	3.63713e-23
MSTO2P	1.44009e-24	3.81314e-23
RXFP4	1.48657e-24	3.93206e-23
LOC152586	1.54203e-24	4.07445e-23
LRRTM2	1.62548e-24	4.29045e-23
ETF1	1.6351e-24	4.31131e-23
MZB1	1.65172e-24	4.34601e-23
PROB1	1.65172e-24	4.34601e-23
PRDM8	1.72067e-24	4.5227e-23
SH3TC2	1.72947e-24	4.54109e-23
UBQLN4	1.73378e-24	4.54764e-23
SYT11	1.75884e-24	4.60857e-23
CIRH1A	1.78811e-24	4.68038e-23
SLC23A1	1.81901e-24	4.7563e-23
MEX3A	1.85639e-24	4.849e-23
KIAA0907	1.86039e-24	4.8544e-23
NCEH1	1.86942e-24	4.87291e-23
PCDHB17	1.88122e-24	4.8834e-23
PCDHB4	1.88122e-24	4.8834e-23
PCDHB5	1.88122e-24	4.8834e-23
PCDHB6	1.88122e-24	4.8834e-23
CHTF8	1.90819e-24	4.94831e-23
NUTF2	1.95525e-24	5.0651e-23
LINC01095	2.01194e-24	5.20661e-23
GHSR	2.1262e-24	5.49097e-23
TSNAXIP1	2.12545e-24	5.49097e-23
TNIK	2.13629e-24	5.51137e-23
CTNNA1	2.15192e-24	5.54599e-23
C4orf22	2.27738e-24	5.86182e-23
LINC00906	2.27913e-24	5.86182e-23
MIR7851|chr1	2.39474e-24	6.15286e-23
ESRP2	2.45573e-24	6.29027e-23
MIR6773	2.45573e-24	6.29027e-23
HAS3	2.4508e-24	6.29027e-23
THAP11	2.48363e-24	6.35526e-23
GFOD2	2.51348e-24	6.4251e-23
ARHGEF2	2.61298e-24	6.67267e-23
LOC102724958	2.67446e-24	6.82271e-23
SSR2	2.75527e-24	7.02174e-23
ELMOD2	2.76483e-24	7.03898e-23
SCARNA4	2.77782e-24	7.06487e-23
LOC100505835	2.80653e-24	7.13069e-23
FGF5	2.83595e-24	7.19815e-23
ZFP90	2.87746e-24	7.29615e-23
YY1AP1	2.89649e-24	7.33698e-23
MIR569	2.90108e-24	7.34122e-23
SMAD1-AS2	2.91544e-24	7.37013e-23
CENPT	2.98018e-24	7.52622e-23
PAIP2	3.01531e-24	7.60731e-23
MIR6738	3.06864e-24	7.73408e-23
PCDHB18	3.23958e-24	8.15674e-23
NAALADL2	3.2758e-24	8.23967e-23
SNORA42	3.34053e-24	8.39407e-23
SPATA24	3.37049e-24	8.46089e-23
hsa-mir-584	3.52522e-24	8.84049e-23
DAP3	3.55078e-24	8.89572e-23
MIR7849	3.58035e-24	8.96087e-23
TNRC18P1	3.59877e-24	8.998e-23
IL15	3.74954e-24	9.36566e-23
RIT1	3.77687e-24	9.38725e-23
PCDHB11	3.77546e-24	9.38725e-23
PCDHB12	3.77546e-24	9.38725e-23
PCDHB13	3.77546e-24	9.38725e-23
PCDHB14	3.77546e-24	9.38725e-23
RP11-791G22.1	3.83147e-24	9.51357e-23
PCDHB19P	3.88001e-24	9.6222e-23
RTF1	3.88288e-24	9.6222e-23
CLGN	3.92072e-24	9.70638e-23
NFATC3	3.95155e-24	9.77309e-23
EDC4	4.00327e-24	9.89127e-23
THBS1	4.10224e-24	1.01258e-22
SLC25A44	4.29606e-24	1.05938e-22
LOC102467080	4.34092e-24	1.0694e-22
NR3C1	4.34781e-24	1.07005e-22
PCDHB2	4.38098e-24	1.07716e-22
PSMD4	4.4738e-24	1.0989e-22
LSM6	4.53578e-24	1.11208e-22
PCDHB3	4.5363e-24	1.11208e-22
ECT2	4.55238e-24	1.11493e-22
DNAJC18	4.63472e-24	1.13399e-22
POGZ	4.66454e-24	1.14018e-22
SEMA4A	4.6978e-24	1.14719e-22
UCP1	4.7149e-24	1.15025e-22
SCOC	4.81108e-24	1.17258e-22
SLC38A9	4.87841e-24	1.18669e-22
NRN1L	4.87399e-24	1.18669e-22
ITPKA	4.90377e-24	1.1917e-22
TANGO6	5.03611e-24	1.22268e-22
MSTO1	5.0454e-24	1.22283e-22
PMF1-BGLAP	5.05131e-24	1.22283e-22
PMF1	5.05131e-24	1.22283e-22
ZMAT3	5.16936e-24	1.2502e-22
ZNF687	5.23249e-24	1.26425e-22
PCDHB15	5.32916e-24	1.28637e-22
SLC7A6OS	5.44254e-24	1.31248e-22
RP11-425I13.3	5.48792e-24	1.32215e-22
SLC7A6	5.51553e-24	1.32753e-22
CBFB	5.65603e-24	1.36005e-22
TMEM173	5.75357e-24	1.38218e-22
CDH1	5.82063e-24	1.39695e-22
ABLIM3	5.95694e-24	1.4283e-22
POU4F2	5.96563e-24	1.42902e-22
MIR5197	6.08817e-24	1.45699e-22
PLA2G15	6.1104e-24	1.46091e-22
UQCRFS1	6.16997e-24	1.47375e-22
FDPS	6.47314e-24	1.5447e-22
TNFSF10	6.80997e-24	1.62354e-22
DDX4	6.91186e-24	1.64627e-22
SNX18	6.92017e-24	1.64669e-22
TBC1D9	6.94408e-24	1.65081e-22
DNAJC19	6.96939e-24	1.65526e-22
TTC29	7.00034e-24	1.66104e-22
ECSCR	7.08128e-24	1.67866e-22
RUSC1-AS1	7.51566e-24	1.77828e-22
RUSC1	7.51566e-24	1.77828e-22
RFX5	7.53518e-24	1.78122e-22
LOC101926905	7.56119e-24	1.78569e-22
RPAP1	7.62263e-24	1.79851e-22
MIR4799	7.68677e-24	1.81194e-22
PSMB4	7.87584e-24	1.85303e-22
SELENBP1	7.87584e-24	1.85303e-22
MIR6499	7.89816e-24	1.85481e-22
C16orf70	7.89481e-24	1.85481e-22
POU5F1P4	7.96696e-24	1.86922e-22
MGA	8.0306e-24	1.8824e-22
PEX5L	8.13922e-24	1.90608e-22
MIR555	8.22784e-24	1.92504e-22
ANTXR2	8.25789e-24	1.93027e-22
LTK	8.28419e-24	1.93462e-22
PI4KB	8.44538e-24	1.97043e-22
PRMT7	8.60264e-24	2.00526e-22
SMAD1	8.86754e-24	2.06509e-22
FSIP1	8.91044e-24	2.07316e-22
ANKRD55	8.957e-24	2.08207e-22
hsa-mir-548g	9.24919e-24	2.148e-22
PIGL	9.29093e-24	2.1557e-22
CDH3	9.38228e-24	2.17489e-22
YIPF5	9.39231e-24	2.17521e-22
MIR1288	9.55657e-24	2.21121e-22
IL6ST	9.7422e-24	2.25209e-22
PSKH1	9.7814e-24	2.25907e-22
PCDHGB8P	9.94441e-24	2.29461e-22
B3GNT9	1.01273e-23	2.32826e-22
FBXL8	1.01273e-23	2.32826e-22
HSF4	1.01273e-23	2.32826e-22
TRADD	1.01273e-23	2.32826e-22
ACD	1.02859e-23	2.35611e-22
C16orf86	1.02859e-23	2.35611e-22
ENKD1	1.02859e-23	2.35611e-22
PARD6A	1.02859e-23	2.35611e-22
KCNMB3	1.03421e-23	2.36682e-22
PIK3CA	1.06647e-23	2.43843e-22
GRXCR2	1.08275e-23	2.47339e-22
PLCB2	1.09092e-23	2.4898e-22
LOC100420587	1.10977e-23	2.53052e-22
SLC25A2	1.11779e-23	2.54649e-22
LOC102467147	1.12141e-23	2.55243e-22
MFN1	1.12254e-23	2.55269e-22
PIP5K1A	1.12722e-23	2.56102e-22
LOC101928448	1.14053e-23	2.58892e-22
USP13	1.14769e-23	2.60281e-22
MIR626	1.14943e-23	2.60441e-22
PRMT9	1.15407e-23	2.61257e-22
UBB	1.15767e-23	2.61836e-22
GNB4	1.16211e-23	2.62604e-22
C4orf51	1.18226e-23	2.66917e-22
FLJ31104	1.18768e-23	2.67899e-22
CCDC69	1.19994e-23	2.70423e-22
SPATA16	1.20427e-23	2.71155e-22
NDUFAF1	1.22292e-23	2.75108e-22
ANXA6	1.2296e-23	2.76363e-22
MIR4789	1.25582e-23	2.81753e-22
MIR548AY	1.25582e-23	2.81753e-22
PCDHB1	1.27247e-23	2.85232e-22
DPM3	1.31672e-23	2.9427e-22
SLC50A1	1.31672e-23	2.9427e-22
PHGR1	1.31747e-23	2.9427e-22
RLTPR	1.31567e-23	2.9427e-22
ADRB2	1.32671e-23	2.96071e-22
TMEM184C	1.33339e-23	2.97209e-22
GLRA1	1.33418e-23	2.97209e-22
TAF7	1.33576e-23	2.97298e-22
SLC10A7	1.37261e-23	3.0523e-22
INO80	1.39807e-23	3.10616e-22
CYSTM1	1.40268e-23	3.11365e-22
GYPA	1.43074e-23	3.16754e-22
GYPB	1.43074e-23	3.16754e-22
GYPE	1.43074e-23	3.16754e-22
CENPV	1.43375e-23	3.1714e-22
BGLAP	1.4552e-23	3.21602e-22
SLC36A3	1.49023e-23	3.29055e-22
C15orf52	1.52364e-23	3.36138e-22
FHOD1	1.52952e-23	3.37138e-22
ANKRD63	1.53175e-23	3.37335e-22
HMHB1	1.54511e-23	3.39681e-22
SLC7A5	1.54458e-23	3.39681e-22
FXR1	1.58325e-23	3.47762e-22
LINC01014	1.59249e-23	3.49485e-22
TYRO3	1.60092e-23	3.51029e-22
LINC00989	1.63162e-23	3.57448e-22
KCTD16	1.6363e-23	3.58162e-22
ZNF639	1.66684e-23	3.64528e-22
MIR6775	1.68095e-23	3.67294e-22
SPARC	1.68549e-23	3.67648e-22
CTB-113P19.1	1.68549e-23	3.67648e-22
DPEP2	1.70742e-23	3.72031e-22
SMPD3	1.70855e-23	3.72031e-22
GM2A	1.73914e-23	3.78364e-22
GANC	1.75446e-23	3.81367e-22
SNX27	1.75761e-23	3.81722e-22
LINC01024	1.77707e-23	3.85615e-22
IGIP	1.78959e-23	3.87997e-22
ACTL6A	1.79243e-23	3.88278e-22
DDX28	1.80152e-23	3.89911e-22
MMAA	1.80756e-23	3.90546e-22
C15orf56	1.80625e-23	3.90546e-22
PCDHGA12	1.81741e-23	3.92336e-22
MIR554	1.85207e-23	3.99474e-22
PCDHGA9	1.86959e-23	4.01187e-22
PCDHGA10	1.86959e-23	4.01187e-22
PCDHGA11	1.86959e-23	4.01187e-22
PCDHGB6	1.86959e-23	4.01187e-22
PCDHGB7	1.86959e-23	4.01187e-22
ADPRM	1.86253e-23	4.01187e-22
SMG5	1.92327e-23	4.12354e-22
BANP	1.9379e-23	4.15137e-22
PAQR6	1.96499e-23	4.20582e-22
MIR744	1.97291e-23	4.21917e-22
NMUR2	1.9835e-23	4.23821e-22
TIGD6	1.98823e-23	4.24472e-22
CCSER1	2.00311e-23	4.27285e-22
CDH8	2.01479e-23	4.29048e-22
DPEP3	2.01452e-23	4.29048e-22
KRTCAP2	2.03633e-23	4.33267e-22
NOL3	2.05133e-23	4.3609e-22
PCAT4	2.06764e-23	4.39187e-22
HSPB3	2.1195e-23	4.49822e-22
NLGN1	2.12251e-23	4.5008e-22
MRPL47	2.12505e-23	4.50238e-22
EDNRA	2.13402e-23	4.51644e-22
PURA	2.13574e-23	4.51644e-22
CSF1R	2.13708e-23	4.51644e-22
CCDC79	2.14246e-23	4.524e-22
CA7	2.14592e-23	4.52751e-22
HMGXB3	2.16235e-23	4.55836e-22
AFAP1L1	2.20189e-23	4.6378e-22
LOC100131303	2.20448e-23	4.63939e-22
LOC100652758	2.21154e-23	4.65034e-22
SH3RF2	2.22084e-23	4.666e-22
G3BP1	2.23453e-23	4.68693e-22
MAGOH2	2.23285e-23	4.68693e-22
NAE1	2.25459e-23	4.72504e-22
PKLR	2.27258e-23	4.75879e-22
LRRC29	2.2782e-23	4.76658e-22
LOC729159	2.28028e-23	4.76696e-22
PAK6	2.28569e-23	4.77429e-22
NDUFB5	2.29896e-23	4.79216e-22
IL31RA	2.29996e-23	4.79216e-22
MYH2	2.29961e-23	4.79216e-22
HCN3	2.30342e-23	4.79539e-22
TMEM208	2.3061e-23	4.79699e-22
TTC14	2.31028e-23	4.80171e-22
PIRT	2.33347e-23	4.8459e-22
MEIS2	2.33693e-23	4.84908e-22
C15orf54	2.35084e-23	4.87393e-22
ETV3	2.3589e-23	4.87855e-22
CYCSP52	2.3589e-23	4.87855e-22
DYNC1LI2	2.35504e-23	4.87855e-22
TMEM79	2.36109e-23	4.87907e-22
TPPP3	2.38238e-23	4.91901e-22
PRELID2	2.39523e-23	4.94149e-22
NAALADL2-AS3	2.39986e-23	4.94292e-22
SLC12A4	2.39981e-23	4.94292e-22
CA5A	2.44481e-23	5.03139e-22
TMEM220-AS1	2.45386e-23	5.04587e-22
CGN	2.46074e-23	5.05176e-22
CMTM4	2.46038e-23	5.05176e-22
MAGEF1	2.49e-23	5.10764e-22
LINC01208	2.52513e-23	5.17549e-22
DUS2	2.54162e-23	5.20503e-22
HTR4	2.5442e-23	5.20607e-22
SCAMP3	2.54706e-23	5.20768e-22
MYH3	2.56248e-23	5.23496e-22
ZNF300P1	2.57004e-23	5.24613e-22
TMCO5A	2.58815e-23	5.27882e-22
PCDHGA6	2.64316e-23	5.36922e-22
PCDHGA7	2.64316e-23	5.36922e-22
PCDHGA8	2.64316e-23	5.36922e-22
PCDHGB4	2.64316e-23	5.36922e-22
PCDHGB5	2.64316e-23	5.36922e-22
ATOX1	2.64622e-23	5.3711e-22
LRRC36	2.66512e-23	5.40509e-22
PLA2G4F	2.69072e-23	5.45261e-22
ZNF106	2.71068e-23	5.48864e-22
PCDHA10	2.74057e-23	5.51804e-22
PCDHA11	2.74057e-23	5.51804e-22
PCDHA5	2.74057e-23	5.51804e-22
PCDHA6	2.74057e-23	5.51804e-22
PCDHA7	2.74057e-23	5.51804e-22
PCDHA8	2.74057e-23	5.51804e-22
PCDHA9	2.74057e-23	5.51804e-22
LINGO4	2.74557e-23	5.52367e-22
ZDHHC1	2.77563e-23	5.57523e-22
TTC19	2.77561e-23	5.57523e-22
ELMO3	2.8301e-23	5.67556e-22
MIR328	2.8301e-23	5.67556e-22
PCDHAC2	2.86177e-23	5.73449e-22
KIAA0895L	2.86762e-23	5.73707e-22
EXOC3L1	2.86762e-23	5.73707e-22
MTX1	2.87287e-23	5.73843e-22
GBAP1	2.87287e-23	5.73843e-22
ARHGAP10	2.88867e-23	5.76529e-22
LINC00675	2.8909e-23	5.76529e-22
KCTD19	2.9e-23	5.77427e-22
LOC100505942	2.89897e-23	5.77427e-22
DISP2	2.93458e-23	5.83849e-22
AGRP	2.93919e-23	5.84304e-22
USP38	2.94661e-23	5.85315e-22
CTB-12O2.1	2.96768e-23	5.89035e-22
TDRKH	2.98443e-23	5.91892e-22
TNIP1	3.04342e-23	6.03116e-22
TMEM220	3.06574e-23	6.0706e-22
LOC101928882	3.10778e-23	6.14415e-22
CTRL	3.10746e-23	6.14415e-22
IL17B	3.131e-23	6.1852e-22
NCOR1	3.14478e-23	6.20754e-22
hsa-mir-378	3.16099e-23	6.23465e-22
C1orf85	3.21617e-23	6.33354e-22
VHLL	3.21617e-23	6.33354e-22
TUFT1	3.24583e-23	6.38614e-22
HAUS2	3.24797e-23	6.38614e-22
PDGFRB	3.25583e-23	6.3966e-22
GAB1	3.26084e-23	6.40144e-22
TMEM87A	3.33896e-23	6.54967e-22
FAT2	3.34629e-23	6.55893e-22
PCDHA1	3.37775e-23	6.60001e-22
PCDHA2	3.37775e-23	6.60001e-22
PCDHA3	3.37775e-23	6.60001e-22
PCDHA4	3.37775e-23	6.60001e-22
SCO1	3.3995e-23	6.63735e-22
KCNMB2	3.41793e-23	6.66815e-22
GPX3	3.43977e-23	6.70556e-22
PCDHGC3	3.45433e-23	6.7183e-22
PCDHGC4	3.45433e-23	6.7183e-22
PCDHGC5	3.45433e-23	6.7183e-22
DCST2	3.4722e-23	6.74782e-22
MYH13	3.47767e-23	6.75324e-22
LINC00920	3.48345e-23	6.75924e-22
SLC36A1	3.49064e-23	6.76796e-22
PPARGC1B	3.52951e-23	6.83805e-22
OAZ3	3.55003e-23	6.8725e-22
TRIM46	3.59466e-23	6.9482e-22
SLC36A2	3.59238e-23	6.9482e-22
PCDHGA3	3.63752e-23	6.99875e-22
PCDHGB1	3.63752e-23	6.99875e-22
PCDHGA4	3.63752e-23	6.99875e-22
PCDHGB2	3.63752e-23	6.99875e-22
PCDHGA5	3.63752e-23	6.99875e-22
PCDHGB3	3.63752e-23	6.99875e-22
CES4A	3.7304e-23	7.17195e-22
PCDHGA1	3.74106e-23	7.18147e-22
PCDHGA2	3.74106e-23	7.18147e-22
KLHDC4	3.77595e-23	7.2429e-22
GBA	3.79294e-23	7.26983e-22
RP11-329B9.1	3.79577e-23	7.26983e-22
PSMD2	3.82263e-23	7.31569e-22
CLK2	3.83178e-23	7.32763e-22
ZBTB7B	3.85204e-23	7.35518e-22
E2F4	3.85031e-23	7.35518e-22
KNSTRN	3.85584e-23	7.35684e-22
EXD1	3.93619e-23	7.50445e-22
CCDC39	3.94174e-23	7.50933e-22
FAM65A	3.99583e-23	7.60085e-22
CTCF	3.99511e-23	7.60085e-22
THBS3	4.05976e-23	7.71662e-22
VPS39	4.14627e-23	7.87509e-22
CDH5	4.16594e-23	7.90647e-22
NUSAP1	4.18443e-23	7.93558e-22
PLAC8L1	4.38045e-23	8.30106e-22
GRPEL2	4.45768e-23	8.44104e-22
SLC9A5	4.52698e-23	8.5658e-22
LCAT	4.53584e-23	8.57612e-22
MIR92B	4.54961e-23	8.58923e-22
MUC1	4.54961e-23	8.58923e-22
SNORD66	4.55995e-23	8.60229e-22
EFNA1	4.61361e-23	8.69698e-22
UBE2D2	4.62569e-23	8.71322e-22
SLC26A2	4.65054e-23	8.75347e-22
ZNF18	4.66081e-23	8.76623e-22
SPRY4	4.68344e-23	8.80221e-22
ADAM15	4.69552e-23	8.81831e-22
MIR8063	4.7569e-23	8.92691e-22
FAM131A	4.76813e-23	8.94131e-22
IVD	4.78842e-23	8.97266e-22
VTRNA1-1	4.80597e-23	8.99214e-22
VTRNA1-2	4.80597e-23	8.99214e-22
RORC	4.87023e-23	9.10559e-22
CKLF-CMTM1	4.918e-23	9.17443e-22
CKLF	4.918e-23	9.17443e-22
CMTM1	4.918e-23	9.17443e-22
LOC145845	4.9329e-23	9.1954e-22
PCDHAC1	5.05983e-23	9.42501e-22
GUSBP5	5.10187e-23	9.49628e-22
SHISA6	5.1254e-23	9.53301e-22
MRPL9	5.13393e-23	9.53817e-22
ZNF300	5.13576e-23	9.53817e-22
FAM189B	5.16059e-23	9.57014e-22
PSMB10	5.15809e-23	9.57014e-22
CMTM2	5.16505e-23	9.57134e-22
PCDHA12	5.20405e-23	9.6294e-22
PCDHA13	5.20405e-23	9.6294e-22
GK2	5.23334e-23	9.67648e-22
MIR143HG	5.27764e-23	9.75122e-22
LARS	5.28164e-23	9.75143e-22
GOLIM4	5.37114e-23	9.89945e-22
EIF4G1	5.37363e-23	9.89945e-22
CMTM3	5.37147e-23	9.89945e-22
VTRNA1-3	5.41253e-23	9.96382e-22
SPINK9	5.51447e-23	1.0144e-21
MAPKBP1	5.52721e-23	1.016e-21
CDX1	5.61942e-23	1.0322e-21
MAP2K4	5.62565e-23	1.03259e-21
CHP1	5.64091e-23	1.03403e-21
MIR627	5.64539e-23	1.03403e-21
SNTB2	5.64585e-23	1.03403e-21
ZNF827	5.66986e-23	1.03767e-21
CASC4	5.69479e-23	1.04148e-21
SPG11	5.7005e-23	1.04176e-21
LINC01209	5.7051e-23	1.04184e-21
JMJD7-PLA2G4B	5.71923e-23	1.04291e-21
JMJD7	5.71923e-23	1.04291e-21
CTDSPL2	5.73632e-23	1.04527e-21
hsa-mir-3139	5.82237e-23	1.06018e-21
SNAP23	5.93192e-23	1.07934e-21
FCRL5	5.9697e-23	1.08465e-21
EIF3J-AS1	5.96926e-23	1.08465e-21
LENEP	6.07526e-23	1.10303e-21
ABCF3	6.09407e-23	1.10565e-21
EFNA3	6.12126e-23	1.10978e-21
TBL1XR1	6.12919e-23	1.11041e-21
ZSWIM7	6.14879e-23	1.11316e-21
AC015922.6	6.18563e-23	1.11844e-21
SNORD49A	6.19576e-23	1.11844e-21
SNORD49B	6.19576e-23	1.11844e-21
SNORD65	6.19576e-23	1.11844e-21
ZNF469	6.23995e-23	1.12561e-21
OIP5-AS1	6.24783e-23	1.12622e-21
SLC6A7	6.2812e-23	1.13143e-21
TRPV2	6.37313e-23	1.14716e-21
SOX2-OT	6.38097e-23	1.14775e-21
OIP5	6.41983e-23	1.15392e-21
FBXO38	6.42563e-23	1.15413e-21
SPRED1	6.55364e-23	1.17629e-21
CLCN2	6.58096e-23	1.18035e-21
NDRG4	6.67806e-23	1.19691e-21
GINS3	6.75465e-23	1.20977e-21
ECE2	6.78529e-23	1.21439e-21
CELF3	6.85879e-23	1.2258e-21
RIIAD1	6.85879e-23	1.2258e-21
MYH1	6.92075e-23	1.236e-21
EIF4EBP3	6.95953e-23	1.24028e-21
SRA1	6.95953e-23	1.24028e-21
APBB3	6.95953e-23	1.24028e-21
SPINK7	6.96735e-23	1.24079e-21
IK	7.03169e-23	1.24959e-21
MIR3655	7.03169e-23	1.24959e-21
NDUFA2	7.03169e-23	1.24959e-21
MIR143	7.05961e-23	1.25367e-21
POLR2H	7.08303e-23	1.25694e-21
HSD11B2	7.09819e-23	1.25874e-21
ETV3L	7.14358e-23	1.2644e-21
CSNK1A1P1	7.14522e-23	1.2644e-21
JPH3	7.14156e-23	1.2644e-21
CES2	7.20564e-23	1.2742e-21
ADORA2B	7.22764e-23	1.27719e-21
CAMK2N2	7.30086e-23	1.28922e-21
ATP6V0D1	7.32792e-23	1.29309e-21
EFNA4	7.33827e-23	1.29401e-21
RP11-307C12.11	7.3789e-23	1.30026e-21
LRRC57	7.62894e-23	1.34338e-21
LOC101929696	7.65549e-23	1.34534e-21
ANKHD1-EIF4EBP3	7.6532e-23	1.34534e-21
CHAC1	7.65615e-23	1.34534e-21
GRIA1	7.73699e-23	1.35829e-21
CDH16	7.74066e-23	1.35829e-21
DCST1	7.77107e-23	1.36173e-21
CTD-2258A20.5	7.76682e-23	1.36173e-21
CDRT15P2	7.91186e-23	1.3835e-21
TBC1D26	7.91186e-23	1.3835e-21
ZNF286A	7.91186e-23	1.3835e-21
HSBP1	7.99121e-23	1.39641e-21
PLA2G4B	8.09447e-23	1.41347e-21
HARS2	8.12149e-23	1.4172e-21
SERPINI1	8.17389e-23	1.42437e-21
PCYOX1L	8.17008e-23	1.42437e-21
MIR6831	8.19065e-23	1.42528e-21
SLC35A4	8.19065e-23	1.42528e-21
WDR55	8.19615e-23	1.42528e-21
LOC644762	8.22082e-23	1.42858e-21
VWA5B2	8.26636e-23	1.43321e-21
ALG3	8.26636e-23	1.43321e-21
MIR1224	8.26636e-23	1.43321e-21
AC091969.1	8.276e-23	1.43321e-21
FAM98B	8.27031e-23	1.43321e-21
MIR145	8.34316e-23	1.44385e-21
DPH6-AS1	8.35697e-23	1.44524e-21
TMCO6	8.37171e-23	1.4468e-21
IRGM	8.4171e-23	1.45364e-21
SMARCA5	8.53493e-23	1.47298e-21
CHRD	8.55245e-23	1.47499e-21
PFDN1	8.76244e-23	1.51017e-21
CES3	8.78402e-23	1.51285e-21
EIF3J	8.81049e-23	1.51637e-21
FAM211A-AS1	8.86849e-23	1.52531e-21
C15orf57	8.88493e-23	1.52709e-21
POU4F3	8.89614e-23	1.52734e-21
ARHGEF37	8.89854e-23	1.52734e-21
FLAD1	8.93887e-23	1.53321e-21
CHST14	8.99165e-23	1.54121e-21
FREM3	9.01769e-23	1.54463e-21
MIR4310	9.1806e-23	1.57146e-21
DIAPH1	9.22663e-23	1.57826e-21
RP11-298O21.5	9.30706e-23	1.59094e-21
PLA2G4D	9.57351e-23	1.63537e-21
CD14	9.62518e-23	1.64197e-21
PDP2	9.6252e-23	1.64197e-21
DND1	9.6435e-23	1.64398e-21
BAHD1	9.6591e-23	1.64552e-21
ZMAT2	9.66833e-23	1.64597e-21
THPO	9.71433e-23	1.65184e-21
MIR4510	9.71596e-23	1.65184e-21
BEAN1	9.76246e-23	1.65863e-21
EPHB3	9.7858e-23	1.66147e-21
RBM27	9.83281e-23	1.66832e-21
TK2	9.88621e-23	1.67625e-21
ARHGEF11	9.96668e-23	1.68876e-21
FAM96B	9.9967e-23	1.6927e-21
RP11-91K9.1	1.01359e-22	1.71512e-21
WDR49	1.02696e-22	1.7354e-21
hsa-mir-548h-3	1.02661e-22	1.7354e-21
C2CD4D	1.02874e-22	1.73724e-21
PLEKHG4	1.03203e-22	1.74163e-21
SMARCA5-AS1	1.04513e-22	1.7621e-21
CSNK1A1	1.04556e-22	1.7621e-21
RRAD	1.05e-22	1.76839e-21
BUB1B	1.05602e-22	1.77735e-21
PDE6A	1.06299e-22	1.78787e-21
MRPL42P5	1.06516e-22	1.79032e-21
SPINK13	1.06733e-22	1.79278e-21
ANKHD1	1.07576e-22	1.80573e-21
NAA11	1.08314e-22	1.8169e-21
GPR176	1.11047e-22	1.86149e-21
RPUSD2	1.11562e-22	1.86889e-21
LOC100132111	1.12184e-22	1.87806e-21
VPS72	1.13617e-22	1.90077e-21
SPINK6	1.13913e-22	1.90446e-21
HARS	1.14763e-22	1.91612e-21
C5orf46	1.14688e-22	1.91612e-21
ZBBX	1.14914e-22	1.91737e-21
MYH8	1.1561e-22	1.9277e-21
VPS8	1.16051e-22	1.93377e-21
NDFIP1	1.17624e-22	1.95868e-21
MEIS3P1	1.21378e-22	2.01985e-21
SAP30L	1.22159e-22	2.03151e-21
THEM5	1.24009e-22	2.06091e-21
RP11-373N22.3	1.25633e-22	2.08652e-21
CCT3	1.27664e-22	2.11746e-21
RP11-178L8.5	1.27628e-22	2.11746e-21
RPS14	1.28976e-22	2.1378e-21
C15orf41	1.30433e-22	2.16052e-21
GNPDA1	1.30761e-22	2.16453e-21
THEM4	1.30947e-22	2.16618e-21
STARD9	1.31076e-22	2.1669e-21
hsa-mir-1294	1.32467e-22	2.18846e-21
CAPN3	1.32828e-22	2.19297e-21
DLL4	1.38717e-22	2.28869e-21
CDAN1	1.41586e-22	2.3345e-21
MLYCD	1.4254e-22	2.34868e-21
RASGRP1	1.43249e-22	2.35883e-21
SETD6	1.43667e-22	2.36416e-21
MYH4	1.44369e-22	2.37415e-21
FCRL4	1.44601e-22	2.37641e-21
PLA2G4E	1.46136e-22	2.40006e-21
LOC100505658	1.46433e-22	2.40337e-21
FCHSD1	1.52999e-22	2.50951e-21
SPTBN5	1.53266e-22	2.51224e-21
TSACC	1.59096e-22	2.6061e-21
AC005592.1	1.60559e-22	2.62836e-21
FAM211A	1.61543e-22	2.64273e-21
SCGB3A2	1.62319e-22	2.65371e-21
CSNK2A2	1.6378e-22	2.67585e-21
SMIM3	1.65357e-22	2.69986e-21
MIR3141	1.66328e-22	2.71395e-21
DNAH9	1.67649e-22	2.73373e-21
CXXC5	1.7159e-22	2.79618e-21
LINC00578	1.73916e-22	2.83225e-21
HAND1	1.74529e-22	2.84039e-21
SLC4A9	1.74911e-22	2.84477e-21
S100A11	1.77014e-22	2.87711e-21
S100A10	1.78029e-22	2.89173e-21
C16orf95	1.80005e-22	2.92194e-21
SAP30L-AS1	1.80723e-22	2.93171e-21
TIMD4	1.8357e-22	2.97596e-21
HDAC3	1.86864e-22	3.02351e-21
RELL2	1.86864e-22	3.02351e-21
GLP2R	1.86638e-22	3.02351e-21
ARNT	1.8741e-22	3.03005e-21
C15orf43	1.87509e-22	3.03005e-21
TMOD4	1.87826e-22	3.03322e-21
NRG2	1.93551e-22	3.12367e-21
HBEGF	1.93891e-22	3.12715e-21
LOC100128006	1.98871e-22	3.20541e-21
C15orf53	1.99999e-22	3.22153e-21
CNGB1	2.02062e-22	3.25267e-21
CKS1B	2.04155e-22	3.28216e-21
MIR4258	2.04155e-22	3.28216e-21
SERPINI2	2.04901e-22	3.28939e-21
ARSI	2.04822e-22	3.28939e-21
TTBK2	2.04998e-22	3.28939e-21
CCDC113	2.07949e-22	3.33462e-21
SNORA70B	2.10051e-22	3.36617e-21
LINC00501	2.1066e-22	3.37378e-21
ATP11B	2.10804e-22	3.37393e-21
NIPAL4	2.16417e-22	3.46157e-21
ARAP3	2.17176e-22	3.4715e-21
CD74	2.19731e-22	3.51011e-21
FOXL1	2.19879e-22	3.51024e-21
LRRC71	2.20927e-22	3.52474e-21
ZCCHC14	2.227e-22	3.55077e-21
FAM71B	2.26577e-22	3.61029e-21
CNOT1	2.30934e-22	3.67738e-21
MIR765	2.32702e-22	3.70319e-21
MIR8058	2.33299e-22	3.71035e-21
APOOP5	2.35041e-22	3.73568e-21
FOXC2	2.35598e-22	3.74217e-21
SPINK14	2.38663e-22	3.78846e-21
VPS18	2.41106e-22	3.82481e-21
SHC1	2.47439e-22	3.9228e-21
NDST1	2.49078e-22	3.94629e-21
PRSS54	2.52141e-22	3.99231e-21
ADAM19	2.54606e-22	4.02881e-21
CYFIP2	2.57182e-22	4.06701e-21
RNF14	2.57963e-22	4.07678e-21
PMVK	2.58401e-22	4.08114e-21
PDCD10	2.59304e-22	4.09284e-21
C3orf70	2.59712e-22	4.09669e-21
ARHGAP26-AS1	2.60171e-22	4.10137e-21
FOXF1	2.64655e-22	4.16943e-21
GOLPH3L	2.65024e-22	4.17264e-21
SPINK1	2.65415e-22	4.17617e-21
LINC01082	2.66775e-22	4.19495e-21
PBXIP1	2.68646e-22	4.21909e-21
PPP1R2P3	2.68569e-22	4.21909e-21
PATL2	2.69491e-22	4.22972e-21
PCDH12	2.69781e-22	4.23163e-21
LINC01206	2.74769e-22	4.30717e-21
CAMK2A	2.77595e-22	4.34605e-21
TCOF1	2.77552e-22	4.34605e-21
MAP1LC3B	2.79207e-22	4.36856e-21
B3GNT5	2.80833e-22	4.39126e-21
RP11-404O13.1	2.82154e-22	4.40918e-21
FBXO31	2.83039e-22	4.42026e-21
RPRD2	2.86053e-22	4.46178e-21
PYGO2	2.8602e-22	4.46178e-21
GABPB2	2.86806e-22	4.47076e-21
ENSA	2.90621e-22	4.52742e-21
OR10K2	2.91156e-22	4.53294e-21
MTHFSD	2.92206e-22	4.54365e-21
FLJ30679	2.92206e-22	4.54365e-21
FAM114A2	2.92722e-22	4.54886e-21
VPS4A	2.94737e-22	4.57735e-21
RHBG	2.95477e-22	4.5858e-21
OSGIN1	2.95646e-22	4.5858e-21
ARHGAP26	2.96093e-22	4.5899e-21
CD1D	2.96364e-22	4.59127e-21
MFAP3	2.96848e-22	4.59593e-21
MIR6878	2.97401e-22	4.60166e-21
SOX2	3.03976e-22	4.70049e-21
SEMA6C	3.07393e-22	4.75041e-21
USP34	3.07902e-22	4.75535e-21
LYSMD1	3.09801e-22	4.77295e-21
SCNM1	3.09801e-22	4.77295e-21
TNFAIP8L2-SCNM1	3.09801e-22	4.77295e-21
TNFAIP8L2	3.09801e-22	4.77295e-21
GINS2	3.12266e-22	4.80797e-21
ITK	3.18272e-22	4.87215e-21
AQR	3.18246e-22	4.87215e-21
ACSF3	3.21669e-22	4.87215e-21
APRT	3.21669e-22	4.87215e-21
CBFA2T3	3.21669e-22	4.87215e-21
CDH15	3.21669e-22	4.87215e-21
CDT1	3.21669e-22	4.87215e-21
CTU2	3.21669e-22	4.87215e-21
CYBA	3.21669e-22	4.87215e-21
GALNS	3.21669e-22	4.87215e-21
IL17C	3.21669e-22	4.87215e-21
LINC00304	3.21669e-22	4.87215e-21
MIR4722	3.21669e-22	4.87215e-21
MIR5189	3.21669e-22	4.87215e-21
MVD	3.21669e-22	4.87215e-21
PABPN1L	3.21669e-22	4.87215e-21
PIEZO1	3.21669e-22	4.87215e-21
RNF166	3.21669e-22	4.87215e-21
RP11-46C24.3	3.21669e-22	4.87215e-21
RP5-1142A6.2	3.21669e-22	4.87215e-21
SLC22A31	3.21669e-22	4.87215e-21
SNAI3-AS1	3.21669e-22	4.87215e-21
SNAI3	3.21669e-22	4.87215e-21
TRAPPC2L	3.21669e-22	4.87215e-21
ZC3H18	3.21669e-22	4.87215e-21
ZNF778	3.21669e-22	4.87215e-21
AKAP10	3.16807e-22	4.87215e-21
DHRS7C	3.22251e-22	4.87803e-21
CD1E	3.24736e-22	4.91197e-21
DCUN1D1	3.24884e-22	4.91197e-21
CDC42SE1	3.26837e-22	4.93555e-21
SNORA59A|chr17	3.26776e-22	4.93555e-21
SPRR3	3.27169e-22	4.9376e-21
OR10X1	3.37939e-22	5.09097e-21
OR6P1	3.37939e-22	5.09097e-21
OR6Y1	3.37939e-22	5.09097e-21
UBR1	3.38375e-22	5.09449e-21
MCCC1	3.4512e-22	5.19292e-21
XPO1	3.45805e-22	5.20011e-21
C1orf56	3.47747e-22	5.22618e-21
MED7	3.49268e-22	5.24591e-21
CD1A	3.52495e-22	5.29121e-21
SPRR2G	3.53697e-22	5.30317e-21
GSE1	3.53713e-22	5.30317e-21
NDUFS4	3.56705e-22	5.34483e-21
LOC102546298	3.58464e-22	5.36798e-21
ULK2	3.66747e-22	5.48875e-21
CCDC144A	3.69767e-22	5.53066e-21
OR10T2	3.72424e-22	5.56709e-21
NECAB2	3.75979e-22	5.61355e-21
MIR1910	3.75766e-22	5.61355e-21
BNIPL	3.7868e-22	5.65052e-21
SORD	3.79106e-22	5.65352e-21
TCHHL1	3.80818e-22	5.67568e-21
CTSK	3.82346e-22	5.69507e-21
NBPF18P	3.83225e-22	5.70478e-21
EHHADH-AS1	3.83887e-22	5.71126e-21
PSD2	3.87784e-22	5.76543e-21
ZFPM1	3.87987e-22	5.76543e-21
PPP2R2B	3.88658e-22	5.77007e-21
MYOCD	3.88759e-22	5.77007e-21
TARS2	3.89259e-22	5.77409e-21
EHHADH	3.89997e-22	5.78162e-21
MLLT11	3.93015e-22	5.82292e-21
SPRR2A	3.98309e-22	5.89789e-21
PPIP5K1	3.99558e-22	5.91289e-21
ISG20L2	4.00952e-22	5.93003e-21
SNORA46	4.04816e-22	5.98365e-21
HAVCR2	4.05598e-22	5.99169e-21
CATSPER2	4.10783e-22	6.05406e-21
CKMT1A	4.10783e-22	6.05406e-21
CKMT1B	4.10783e-22	6.05406e-21
STRC	4.10783e-22	6.05406e-21
ZSCAN29	4.14009e-22	6.09802e-21
ECM1	4.17404e-22	6.14082e-21
LINC00568	4.17404e-22	6.14082e-21
FCRL2	4.21928e-22	6.20375e-21
EIF2AK4	4.26e-22	6.25996e-21
FENDRR	4.28188e-22	6.28843e-21
PEAR1	4.28697e-22	6.29223e-21
SLC47A1	4.30638e-22	6.31703e-21
LIPH	4.31159e-22	6.32098e-21
CRABP2	4.33519e-22	6.35187e-21
LOC729080	4.34586e-22	6.3638e-21
LAMP3	4.36139e-22	6.38282e-21
MYOZ3	4.37344e-22	6.39674e-21
CD1B	4.45075e-22	6.50147e-21
KIAA0141	4.4554e-22	6.50147e-21
JAKMIP2-AS1	4.45421e-22	6.50147e-21
ZNF287	4.45118e-22	6.50147e-21
MIR7851|chr16	4.48682e-22	6.54352e-21
KIRREL	4.49013e-22	6.54454e-21
LINC01081	4.52565e-22	6.5925e-21
HAVCR1	4.53261e-22	6.59881e-21
DUOX2	4.56767e-22	6.64601e-21
CTSS	4.61147e-22	6.70196e-21
SPINK5	4.61003e-22	6.70196e-21
ADAMTSL4	4.62703e-22	6.71681e-21
MPHOSPH6	4.62517e-22	6.71681e-21
TCERG1	4.64433e-22	6.73804e-21
HSDL1	4.651e-22	6.74382e-21
OR10R2	4.67569e-22	6.7757e-21
MIR3942	4.68475e-22	6.78492e-21
COMMD1	4.71363e-22	6.82282e-21
ZNF770	4.73937e-22	6.85613e-21
PRPF3	4.74784e-22	6.86443e-21
ANXA9	4.75897e-22	6.87657e-21
LOC101927151	4.77052e-22	6.88929e-21
RP11-514D23.1	4.77481e-22	6.89152e-21
OR10K1	4.78902e-22	6.90807e-21
FNDC9	4.80377e-22	6.92537e-21
DCTN4	4.82635e-22	6.95393e-21
SOX30	4.89369e-22	7.04692e-21
C16orf80	4.9408e-22	7.11067e-21
LINC00922	4.95892e-22	7.13268e-21
SYNPO	4.9717e-22	7.14696e-21
ADAL	4.98799e-22	7.16628e-21
CATSPER2P1	5.01338e-22	7.19864e-21
RNU6-28P|chr15	5.02472e-22	7.2108e-21
LINC00917	5.0402e-22	7.22889e-21
GATM-AS1	5.14013e-22	7.36381e-21
CDH11	5.13939e-22	7.36381e-21
SETDB1	5.15226e-22	7.37698e-21
PPP1R14D	5.20052e-22	7.44184e-21
TCHH	5.25513e-22	7.5157e-21
EHD4	5.27815e-22	7.54434e-21
CASC5	5.32111e-22	7.60141e-21
SNORA50	5.33318e-22	7.61433e-21
SPRR2C	5.39011e-22	7.69124e-21
SLC38A7	5.54626e-22	7.90956e-21
MAP1A	5.56617e-22	7.93345e-21
ZFYVE19	5.58606e-22	7.95729e-21
MNDA	5.60106e-22	7.97413e-21
KCNN3	5.67084e-22	8.0689e-21
SPRR2E	5.7312e-22	8.13636e-21
FAM106CP	5.72947e-22	8.13636e-21
KRT16P2	5.72947e-22	8.13636e-21
USP32P1	5.72947e-22	8.13636e-21
RBM22	5.75711e-22	8.16853e-21
HS3ST3A1	5.84165e-22	8.2838e-21
MIR5588	5.85551e-22	8.29409e-21
PPP2R2B-IT1	5.85542e-22	8.29409e-21
SPTA1	5.89827e-22	8.34995e-21
PDF	5.97765e-22	8.45757e-21
SGCD	6.07573e-22	8.5915e-21
NES	6.08276e-22	8.5966e-21
PAQR3	6.1403e-22	8.67304e-21
MIR4257	6.23664e-22	8.80417e-21
FLJ46066	6.254e-22	8.82373e-21
PCDH1	6.28283e-22	8.85445e-21
GALNT10	6.28141e-22	8.85445e-21
SPRR4	6.32545e-22	8.90952e-21
FAM63A	6.3711e-22	8.96879e-21
GPR151	6.38337e-22	8.98104e-21
SRP14	6.4388e-22	9.05395e-21
SPRR1B	6.48767e-22	9.11514e-21
MFAP4	6.48957e-22	9.11514e-21
ZNF624	6.51266e-22	9.14247e-21
MCF2L2	6.53028e-22	9.16208e-21
GCHFR	6.56487e-22	9.20034e-21
C15orf62	6.56487e-22	9.20034e-21
SPRR1A	6.58001e-22	9.21642e-21
PRUNE	6.60657e-22	9.24847e-21
ANP32AP1	6.67379e-22	9.33737e-21
AP2M1	6.68627e-22	9.34962e-21
CD1C	6.75562e-22	9.39013e-21
ABCC5-AS1	6.76756e-22	9.39013e-21
ABCC5	6.76756e-22	9.39013e-21
DVL3	6.76756e-22	9.39013e-21
EIF2B5	6.76756e-22	9.39013e-21
HTR3C	6.76756e-22	9.39013e-21
HTR3D	6.76756e-22	9.39013e-21
HTR3E	6.76756e-22	9.39013e-21
KLHL24	6.76756e-22	9.39013e-21
KLHL6	6.76756e-22	9.39013e-21
LINC00888	6.76756e-22	9.39013e-21
MAP6D1	6.76756e-22	9.39013e-21
PARL	6.76756e-22	9.39013e-21
YEATS2	6.76756e-22	9.39013e-21
SRP14-AS1	6.81177e-22	9.44626e-21
OR10Z1	6.95598e-22	9.64092e-21
TERF2	7.01132e-22	9.71226e-21
RCVRN	7.11769e-22	9.85417e-21
RNF112	7.12166e-22	9.85425e-21
TP53BP1	7.18172e-22	9.93188e-21
TUBGCP4	7.19352e-22	9.94272e-21
LCMT2	7.22654e-22	9.98288e-21
DPH6	7.24596e-22	1.00036e-20
C16orf74	7.24949e-22	1.00036e-20
CERS2	7.31153e-22	1.00813e-20
GATM	7.31385e-22	1.00813e-20
GCSH	7.42166e-22	1.02243e-20
MBTPS1	7.43352e-22	1.0235e-20
TMEM62	7.47402e-22	1.02852e-20
RMDN3	7.48503e-22	1.02947e-20
SPRR2D	7.5084e-22	1.03212e-20
MAPK7	7.52206e-22	1.03343e-20
LINC00662	7.59703e-22	1.04316e-20
SPINT1	7.65087e-22	1.04998e-20
SPRR2B	7.75189e-22	1.06326e-20
MIR1180	7.77217e-22	1.06546e-20
GOT2	7.845e-22	1.07486e-20
MIR9-1	8.02453e-22	1.09886e-20
B2M	8.05352e-22	1.10223e-20
MMP15	8.1188e-22	1.11056e-20
RHOV	8.12939e-22	1.1114e-20
COG8	8.20885e-22	1.12165e-20
PKD1L2	8.34886e-22	1.14016e-20
RP1-140J1.1	8.41969e-22	1.14921e-20
TRIM69	8.44421e-22	1.15193e-20
RP11-175K6.1	8.56685e-22	1.16803e-20
TMEM41A	8.58847e-22	1.17034e-20
TEPP	8.59619e-22	1.17076e-20
DUOXA2	8.62418e-22	1.17393e-20
FOXO3B	8.78491e-22	1.19517e-20
AC005358.3	8.8009e-22	1.19669e-20
VPS45	8.92812e-22	1.21334e-20
RRNAD1	9.09993e-22	1.23602e-20
MAP3K13	9.19504e-22	1.24826e-20
MRPS21	9.21736e-22	1.25062e-20
USB1	9.28567e-22	1.2592e-20
NT5M	9.33734e-22	1.26553e-20
NIP7	9.50142e-22	1.28707e-20
SENP2	9.68054e-22	1.31063e-20
DUOXA1	9.74331e-22	1.31842e-20
C1orf61	9.79274e-22	1.32439e-20
RPTN	9.99376e-22	1.35085e-20
SLC28A2	1.01342e-21	1.36909e-20
ZNF286B	1.01466e-21	1.37003e-20
SPRR2F	1.01834e-21	1.37427e-20
ARL15	1.02682e-21	1.38423e-20
ARHGAP44	1.0267e-21	1.38423e-20
STK32A	1.02768e-21	1.38464e-20
APH1A	1.03169e-21	1.3893e-20
BCAN	1.04662e-21	1.40865e-20
RAD51	1.04906e-21	1.41118e-20
ADAMTSL4-AS1	1.05223e-21	1.41393e-20
MCL1	1.05223e-21	1.41393e-20
TMED6	1.06136e-21	1.41953e-20
CENPN	1.05793e-21	1.41953e-20
CCDC144B	1.06205e-21	1.41953e-20
FAM106A	1.06205e-21	1.41953e-20
FLJ35934	1.06205e-21	1.41953e-20
KRT16P1	1.06205e-21	1.41953e-20
LGALS9C	1.06205e-21	1.41953e-20
LOC339240	1.06205e-21	1.41953e-20
TBC1D28	1.06205e-21	1.41953e-20
USP32P2	1.06205e-21	1.41953e-20
COX10-AS1	1.06645e-21	1.42466e-20
ZNF319	1.07668e-21	1.43755e-20
NTRK1	1.07757e-21	1.43799e-20
PDIA3	1.08712e-21	1.44995e-20
ATMIN	1.10902e-21	1.47838e-20
FCRL3	1.1106e-21	1.47971e-20
DNAJC17	1.11528e-21	1.48514e-20
S100A7A	1.13018e-21	1.50398e-20
RP11-345M22.1	1.13062e-21	1.50398e-20
RYR3	1.16454e-21	1.54828e-20
FST	1.16526e-21	1.54842e-20
AVEN	1.17045e-21	1.55449e-20
RAD51-AS1	1.17438e-21	1.5589e-20
INSRR	1.19194e-21	1.58136e-20
SLC38A8	1.19692e-21	1.58714e-20
CIART	1.20173e-21	1.59267e-20
CCT4	1.20991e-21	1.60267e-20
S100A12	1.24321e-21	1.64159e-20
S100A8	1.24321e-21	1.64159e-20
S100A9	1.24321e-21	1.64159e-20
FAM83G	1.24259e-21	1.64159e-20
GRAPL	1.24259e-21	1.64159e-20
GRAP	1.24259e-21	1.64159e-20
CNOT8	1.25576e-21	1.6551e-20
C5orf52	1.25608e-21	1.6551e-20
CCNDBP1	1.25566e-21	1.6551e-20
EPB42	1.25566e-21	1.6551e-20
FCRL1	1.25791e-21	1.65664e-20
SLC47A2	1.26003e-21	1.65857e-20
C16orf46	1.26908e-21	1.6696e-20
CRISPLD2	1.27177e-21	1.67226e-20
BMF	1.28353e-21	1.68684e-20
INPP4B	1.28508e-21	1.688e-20
MRPL24	1.29125e-21	1.69522e-20
S100A7L2	1.29445e-21	1.69853e-20
TGM5	1.30706e-21	1.71419e-20
RNF145	1.30877e-21	1.71554e-20
SMCP	1.31506e-21	1.72288e-20
ELL3	1.32595e-21	1.73624e-20
CNOT6L	1.33232e-21	1.74367e-20
KIFC3	1.34175e-21	1.7551e-20
C1orf54	1.34574e-21	1.7594e-20
PLEKHO1	1.34671e-21	1.75976e-20
HORMAD1	1.36013e-21	1.77637e-20
AC007131.1	1.38545e-21	1.8085e-20
CA14	1.38707e-21	1.80967e-20
LOC388282	1.39123e-21	1.81416e-20
JAKMIP2	1.3994e-21	1.82387e-20
THG1L	1.40624e-21	1.83088e-20
LSM11	1.40624e-21	1.83088e-20
GPATCH4	1.42438e-21	1.85354e-20
ALDH3A1	1.42888e-21	1.85843e-20
ACTC1	1.4398e-21	1.87167e-20
TRIM16	1.47039e-21	1.91045e-20
ILF2	1.47982e-21	1.92071e-20
EBF1	1.47973e-21	1.92071e-20
C3orf65	1.48698e-21	1.92901e-20
SH2D2A	1.4927e-21	1.93543e-20
SHF	1.49624e-21	1.93902e-20
CDRT15P1	1.49733e-21	1.93943e-20
FAM161A	1.49939e-21	1.94109e-20
LPCAT4	1.50503e-21	1.9474e-20
CD5L	1.50727e-21	1.94929e-20
FGF1	1.53108e-21	1.97906e-20
LOC100129617	1.54565e-21	1.99687e-20
FBXW10	1.55401e-21	2.00664e-20
FLG2	1.5739e-21	2.03128e-20
TRIM16L	1.57484e-21	2.03144e-20
LINC00311	1.58898e-21	2.04863e-20
MAF	1.61465e-21	2.08066e-20
FRAS1	1.61856e-21	2.08464e-20
SERF2	1.62759e-21	2.09518e-20
NRXN1	1.63633e-21	2.10382e-20
IRF8	1.63681e-21	2.10382e-20
MIR6774	1.63681e-21	2.10382e-20
LELP1	1.66239e-21	2.13561e-20
MEF2D	1.68067e-21	2.15799e-20
ALDH3A2	1.69327e-21	2.17306e-20
hsa-mir-1303	1.69755e-21	2.17633e-20
FLCN	1.69669e-21	2.17633e-20
FAXDC2	1.70628e-21	2.18641e-20
ANP32E	1.71399e-21	2.19156e-20
GOLGA8A	1.71467e-21	2.19156e-20
GOLGA8B	1.71467e-21	2.19156e-20
MIR1233-1	1.71467e-21	2.19156e-20
MIR1233-2	1.71467e-21	2.19156e-20
USP43	1.7165e-21	2.19279e-20
IVL	1.73821e-21	2.2194e-20
GJD2	1.73983e-21	2.22034e-20
B9D1	1.74138e-21	2.22119e-20
NPR1	1.76391e-21	2.24879e-20
HRNR	1.77883e-21	2.26665e-20
DPYSL3	1.78177e-21	2.268e-20
DUOX1	1.78298e-21	2.268e-20
ADAD2	1.78981e-21	2.268e-20
ATP2C2	1.78981e-21	2.268e-20
COTL1	1.78981e-21	2.268e-20
KCNG4	1.78981e-21	2.268e-20
KLHL36	1.78981e-21	2.268e-20
TAF1C	1.78981e-21	2.268e-20
TLDC1	1.78981e-21	2.268e-20
USP10	1.78981e-21	2.268e-20
WFDC1	1.78981e-21	2.268e-20
S100A13	1.7924e-21	2.27013e-20
CYB5B	1.81011e-21	2.29141e-20
BCMO1	1.81431e-21	2.29557e-20
KATNB1	1.82782e-21	2.3115e-20
MIR1282	1.85347e-21	2.34158e-20
SERINC4	1.85347e-21	2.34158e-20
TGM7	1.86995e-21	2.36121e-20
SNAPIN	1.88789e-21	2.38267e-20
APOA1BP	1.91369e-21	2.41402e-20
S100A7	1.91976e-21	2.42045e-20
TNFRSF13B	1.94653e-21	2.45298e-20
TMCO5B	2.015e-21	2.53799e-20
SMCR9	2.02198e-21	2.5455e-20
CMC2	2.03003e-21	2.55436e-20
FRMD5	2.03178e-21	2.55528e-20
[truncated: 17,290 more rows]

## Sheet: Table S7 diff miRNA
Supplementary Table 7. Differentially expressed miRNA.
miRNA	logFC	AveExpr	t	P.Value	adj.P.Val
hsa-miR-135a-5p	-1.117	2.13584	-22.1134	8.75528e-106	3.42378e-104
hsa-miR-29b-3p	-0.669395	8.91827	-20.7874	5.84768e-94	1.49822e-92
hsa-miR-30d-3p	-0.386289	2.65906	-20.5714	4.2679e-92	9.32662e-91
hsa-miR-101-3p	-0.561571	12.9328	-18.1402	2.31718e-72	2.7328e-71
hsa-miR-30b-5p	-0.442244	8.65961	-18.1151	3.60439e-72	4.18448e-71
hsa-miR-1251-5p	-0.71071	1.18092	-18.0592	9.61348e-72	1.0989e-70
hsa-let-7f-5p	-0.397334	12.8636	-17.4211	5.77537e-67	6.13014e-66
hsa-miR-7-2-3p	-0.233528	0.215176	-17.3312	2.6401e-66	2.68712e-65
hsa-miR-29c-3p	-0.533146	10.361	-16.7442	4.51967e-62	4.09527e-61
hsa-miR-346	-0.279625	0.434828	-16.5891	5.62815e-61	4.80657e-60
hsa-miR-598-3p	-0.461025	4.4378	-15.258	5.73723e-52	3.77235e-51
hsa-miR-664a-3p	-0.316801	4.92234	-14.7145	1.70588e-48	1.02215e-47
hsa-miR-30b-3p	-0.291974	2.12607	-14.0632	1.72481e-44	9.21965e-44
hsa-miR-138-5p	-0.504354	1.65863	-13.9079	1.46809e-43	7.62793e-43
hsa-miR-1251-3p	-0.182985	0.231654	-13.9067	1.49123e-43	7.69432e-43
hsa-miR-30a-5p	-0.532348	13.8504	-13.6304	6.35341e-42	3.14706e-41
hsa-miR-101-5p	-0.306501	2.81266	-13.5227	2.69083e-41	1.29824e-40
hsa-miR-138-1-3p	-0.257421	0.567435	-13.4282	9.44853e-41	4.50017e-40
hsa-miR-664a-5p	-0.243124	2.20016	-12.9822	3.18508e-38	1.43425e-37
hsa-miR-34a-5p	-0.320848	7.18532	-12.9746	3.51106e-38	1.57151e-37
hsa-miR-30d-5p	-0.275299	12.842	-12.7953	3.44825e-37	1.47244e-36
hsa-miR-122-3p	-0.349517	0.299429	-12.7436	6.62726e-37	2.78195e-36
hsa-miR-6715a-3p	-0.298361	0.592271	-12.6453	2.27952e-36	9.40934e-36
hsa-miR-338-3p	-0.480975	8.39287	-12.5142	1.16722e-35	4.76508e-35
hsa-miR-29c-5p	-0.298558	4.67908	-12.4898	1.58005e-35	6.38033e-35
hsa-miR-1179	-0.171263	0.363828	-11.8719	2.75529e-32	1.02873e-31
hsa-miR-660-5p	-0.279289	5.4533	-11.7904	7.17498e-32	2.63912e-31
hsa-miR-22-3p	-0.241541	15.8139	-11.7759	8.49755e-32	3.11019e-31
hsa-miR-3065-3p	-0.426585	4.97068	-11.6417	4.05049e-31	1.45387e-30
hsa-miR-29a-5p	-0.231267	2.92507	-11.602	6.4055e-31	2.28812e-30
hsa-miR-144-5p	-0.475097	5.80733	-11.4443	3.89699e-30	1.34673e-29
hsa-miR-32-5p	-0.307085	4.69994	-11.1673	8.78379e-29	2.91355e-28
hsa-miR-139-5p	-0.32688	5.29865	-10.9338	1.14755e-27	3.61284e-27
hsa-miR-30c-2-3p	-0.370724	5.25142	-10.4715	1.59178e-25	4.61988e-25
hsa-miR-374a-3p	-0.367887	9.20267	-10.4466	2.06345e-25	5.96555e-25
hsa-miR-190a-5p	-0.205496	2.15473	-10.0603	1.07821e-23	3.00041e-23
hsa-miR-618	-0.155578	0.709319	-9.4489	4.20874e-21	1.08958e-20
hsa-miR-122-5p	-0.568351	1.12957	-9.41878	5.59517e-21	1.43848e-20
hsa-miR-98-5p	-0.176113	5.74979	-9.33674	1.20957e-20	3.04649e-20
hsa-miR-153-3p	-0.272146	1.49745	-9.26946	2.26532e-20	5.64809e-20
hsa-miR-26b-5p	-0.195723	9.24864	-9.15712	6.39625e-20	1.55817e-19
hsa-miR-592	-0.304898	2.26069	-9.12552	8.54596e-20	2.0549e-19
hsa-miR-29b-2-5p	-0.220134	4.80125	-9.02424	2.14926e-19	5.10192e-19
hsa-miR-4662a-5p	-0.267345	3.75723	-8.72923	2.98196e-18	6.63353e-18
hsa-miR-451a	-0.355254	8.02452	-8.69686	3.95931e-18	8.75526e-18
hsa-miR-30a-3p	-0.345184	12.0774	-8.61911	7.78962e-18	1.70226e-17
hsa-miR-33a-5p	-0.285098	3.92638	-8.57003	1.19053e-17	2.55654e-17
hsa-miR-15a-5p	-0.190392	7.16635	-8.46699	2.87904e-17	6.02571e-17
hsa-miR-24-1-5p	-0.179124	3.57507	-8.37001	6.54764e-17	1.35136e-16
hsa-miR-219a-5p	-0.250394	1.24531	-8.16153	3.71451e-16	7.41904e-16
hsa-miR-137	-0.248446	0.787538	-8.15064	4.06218e-16	8.09168e-16
hsa-miR-4461	-0.132335	0.794073	-8.04395	9.70469e-16	1.88759e-15
hsa-miR-30e-5p	-0.202277	12.3283	-7.9949	1.44301e-15	2.79207e-15
hsa-miR-185-5p	-0.180829	6.05678	-7.95313	2.01925e-15	3.87674e-15
hsa-miR-95-3p	-0.197203	2.26786	-7.77439	8.34299e-15	1.57331e-14
hsa-miR-151b	-0.130356	1.55275	-7.71442	1.33355e-14	2.48952e-14
hsa-miR-5589-5p	-0.0937173	0.177616	-7.69965	1.49616e-14	2.77912e-14
hsa-miR-29a-3p	-0.155617	12.666	-7.57187	4.01042e-14	7.35739e-14
hsa-miR-30c-5p	-0.175951	9.36637	-7.50087	6.88909e-14	1.25456e-13
hsa-miR-4709-3p	-0.142167	0.950544	-7.39975	1.47636e-13	2.6496e-13
hsa-miR-1468-5p	-0.176049	2.7512	-7.37353	1.79607e-13	3.20789e-13
hsa-miR-27b-3p	-0.162	10.2376	-7.24841	4.53491e-13	8.02247e-13
hsa-miR-340-5p	-0.166464	3.98788	-7.05615	1.82753e-12	3.15047e-12
hsa-miR-129-1-3p	-0.0963286	0.274125	-6.80672	1.05686e-11	1.77658e-11
hsa-miR-3065-5p	-0.184874	1.84106	-6.75211	1.53965e-11	2.57649e-11
hsa-miR-374b-5p	-0.137244	5.91013	-6.74062	1.66577e-11	2.78128e-11
hsa-miR-5589-3p	-0.0747781	0.176657	-6.73957	1.67789e-11	2.79524e-11
hsa-miR-204-5p	-0.346507	3.29528	-6.53971	6.47086e-11	1.06368e-10
hsa-miR-19b-3p	-0.218005	6.84125	-6.52094	7.33079e-11	1.20238e-10
hsa-miR-144-3p	-0.211028	2.47296	-6.24982	4.28017e-10	6.83906e-10
hsa-miR-670-3p	-0.0462348	0.0830217	-6.20914	5.54344e-10	8.83858e-10
hsa-miR-1293	-0.0974048	0.345453	-6.09373	1.14459e-09	1.79416e-09
hsa-miR-20a-5p	-0.184803	8.03399	-6.0724	1.30687e-09	2.04422e-09
hsa-miR-103a-3p	-0.10051	14.208	-6.00519	1.97888e-09	3.07596e-09
hsa-miR-668-3p	-0.0618929	0.14355	-5.99568	2.09784e-09	3.25406e-09
hsa-miR-542-3p	-0.206003	7.44389	-5.93278	3.07916e-09	4.75638e-09
hsa-miR-124-3p	-0.207189	0.53005	-5.92608	3.20704e-09	4.94363e-09
hsa-miR-140-5p	-0.143776	5.22454	-5.87665	4.32293e-09	6.64998e-09
hsa-miR-139-3p	-0.186115	3.32516	-5.81921	6.09789e-09	9.34171e-09
hsa-let-7g-5p	-0.104853	9.20144	-5.77882	7.75178e-09	1.1851e-08
hsa-miR-6715b-3p	-0.0778237	0.336188	-5.76907	8.21226e-09	1.25292e-08
hsa-miR-7-5p	-0.166777	1.70207	-5.75102	9.1357e-09	1.3881e-08
hsa-miR-33a-3p	-0.0960369	1.38535	-5.52044	3.4676e-08	5.17355e-08
hsa-miR-374a-5p	-0.129346	4.83988	-5.45884	4.90932e-08	7.28069e-08
hsa-miR-1295b-5p	-0.0846609	0.269626	-5.3613	8.45029e-08	1.24082e-07
hsa-miR-194-5p	-0.300184	8.65277	-5.32205	1.0487e-07	1.53383e-07
hsa-miR-1307-5p	-0.169477	7.73134	-5.17465	2.32847e-07	3.37901e-07
hsa-miR-770-5p	-0.0495343	0.123886	-5.14471	2.73108e-07	3.94784e-07
hsa-miR-129-2-3p	-0.126781	0.585687	-5.08134	3.81691e-07	5.49605e-07
hsa-miR-584-5p	-0.209353	6.04776	-4.98968	6.15155e-07	8.80655e-07
hsa-miR-455-5p	-0.15553	4.36387	-4.83406	1.35804e-06	1.9183e-06
hsa-miR-433-5p	-0.0263139	0.0723361	-4.42531	9.73439e-06	1.3369e-05
hsa-miR-1197	-0.0274813	0.0462677	-4.3455	1.40357e-05	1.90999e-05
hsa-miR-96-5p	-0.152709	3.83581	-4.31928	1.58078e-05	2.1472e-05
hsa-miR-513c-3p	-0.0363369	0.0936898	-4.10667	4.04668e-05	5.45678e-05
hsa-miR-338-5p	-0.123796	2.49612	-4.00266	6.30958e-05	8.44687e-05
hsa-miR-513a-3p	-0.0370707	0.101515	-3.98572	6.77625e-05	9.05531e-05
hsa-miR-3943	-0.0269862	0.119491	-3.93992	8.20728e-05	0.000109283
hsa-miR-204-3p	-0.0629559	0.412931	-3.88307	0.000103823	0.000137997
hsa-miR-192-5p	-0.223575	9.94006	-3.80912	0.000140311	0.000184842
hsa-miR-487b-5p	-0.0295799	0.101736	-3.78926	0.000151998	0.000199884
hsa-miR-140-3p	-0.0740415	9.84097	-3.69807	0.000218426	0.000286213
hsa-let-7a-3p	-0.0845124	4.79648	-3.69041	0.000225106	0.000293943
hsa-miR-126-5p	-0.127142	7.06557	-3.65751	0.000256013	0.000333715
hsa-miR-153-5p	-0.141892	3.55898	-3.5034	0.000461408	0.000593124
hsa-miR-1250-5p	-0.0278275	0.182165	-3.48962	0.000485839	0.000623452
hsa-miR-31-3p	-0.151688	2.30207	-3.47922	0.000505049	0.000645872
hsa-miR-582-3p	-0.127941	7.42379	-3.4774	0.000508496	0.000649162
hsa-miR-885-5p	-0.165419	1.67073	-3.4308	0.000604273	0.000768792
hsa-miR-126-3p	-0.107833	10.9346	-3.37582	0.000738803	0.000935145
hsa-miR-491-3p	-0.0490244	0.852607	-3.34942	0.000812861	0.00102539
hsa-miR-192-3p	-0.150108	2.39945	-3.26026	0.00111689	0.00139941
hsa-miR-1	-0.145697	3.44755	-3.18254	0.00146446	0.00181652
hsa-miR-744-5p	-0.0705123	4.88262	-3.0211	0.00252511	0.00310108
hsa-miR-6806-3p	-0.040303	1.0261	-3.01771	0.00255349	0.00313076
hsa-miR-3613-5p	-0.0741418	3.51126	-2.9814	0.0028764	0.00352087
hsa-miR-33b-5p	-0.07582	1.79816	-2.96093	0.00307441	0.00375706
hsa-miR-151a-5p	-0.0551407	6.47322	-2.95519	0.00313216	0.00382134
hsa-miR-23b-3p	-0.0588024	10.0383	-2.94238	0.00326465	0.00397645
hsa-miR-1180-3p	-0.0869921	4.41543	-2.81923	0.00482347	0.00584639
hsa-miR-16-1-3p	-0.0483553	2.22396	-2.7688	0.0056368	0.00678791
hsa-miR-361-5p	-0.0409161	7.90563	-2.75165	0.00594056	0.00714213
hsa-miR-582-5p	-0.0784981	3.34711	-2.73483	0.00625247	0.00749288
hsa-miR-885-3p	-0.0336176	0.226943	-2.62753	0.00861404	0.0102732
hsa-miR-362-5p	-0.0742096	3.60735	-2.58846	0.00965495	0.0114778
hsa-miR-9-3p	-0.131957	2.00499	-2.50656	0.0122072	0.0144426
hsa-miR-219a-2-3p	-0.140526	0.940203	-2.50455	0.0122768	0.0145019
hsa-miR-328-3p	-0.0817246	5.34874	-2.47232	0.0134406	0.0158514
hsa-miR-499a-5p	-0.034563	0.410287	-2.43074	0.015086	0.0177076
hsa-miR-664b-3p	-0.0472657	2.37251	-2.35825	0.0183807	0.0215069
hsa-miR-513b-5p	-0.0393094	0.221256	-2.34951	0.0188177	0.0219835
hsa-miR-454-3p	-0.0467545	3.03992	-2.25118	0.0243962	0.0282783
hsa-miR-551b-3p	-0.0756608	1.61425	-2.23278	0.0255856	0.0295648
hsa-miR-548v	-0.0365662	0.989271	-2.22568	0.0260586	0.0300645
hsa-miR-628-3p	-0.0376847	1.18225	-2.18604	0.0288359	0.0331657
hsa-let-7a-5p	-0.03347	14.8309	-2.10298	0.0354929	0.0405711
hsa-miR-216b-5p	-0.0440294	0.3485	-2.08661	0.0369493	0.042171
hsa-miR-4787-3p	-0.0398993	0.805054	-2.0847	0.037122	0.0423031
hsa-miR-514a-5p	-0.0407232	0.292062	-2.03312	0.0420675	0.0477923
hsa-miR-934	0.0493789	0.519629	2.02743	0.0426451	0.0483746
hsa-miR-19b-1-5p	0.0465195	3.00186	2.04181	0.0411969	0.0468749
hsa-miR-9-5p	0.154386	9.94528	2.10935	0.0349394	0.04
hsa-miR-3913-5p	0.0349393	1.85924	2.11757	0.0342366	0.0392559
hsa-miR-181a-2-3p	0.063444	9.83484	2.16471	0.030434	0.0349497
hsa-miR-532-5p	0.0445795	9.68389	2.19308	0.0283252	0.0326289
hsa-miR-206	0.0998112	0.970057	2.24125	0.0250318	0.0289699
hsa-miR-216a-5p	0.0489341	0.658277	2.2554	0.02413	0.0280134
hsa-miR-30c-1-3p	0.0327455	1.02845	2.25934	0.0238838	0.027771
hsa-miR-624-5p	0.0352798	1.21865	2.26572	0.0234905	0.0273565
hsa-miR-627-5p	0.0375364	1.14778	2.31437	0.0206677	0.024107
hsa-miR-424-5p	0.0856835	6.37621	2.4175	0.0156457	0.0183355
hsa-miR-324-5p	0.0567846	4.61167	2.44367	0.0145563	0.0171129
hsa-miR-542-5p	0.0515931	1.64073	2.44618	0.0144552	0.0170209
hsa-miR-20a-3p	0.0704756	2.99098	2.50979	0.0120962	0.014334
hsa-miR-3678-5p	0.0244055	0.431532	2.51331	0.0119762	0.0142145
hsa-miR-6511b-3p	0.0558633	1.84626	2.59588	0.00944907	0.0112511
hsa-miR-217	0.114312	4.06346	2.67282	0.00753418	0.00899983
hsa-miR-335-5p	0.0803969	3.21185	2.72456	0.00645021	0.00771741
hsa-miR-105-3p	0.0200724	0.108056	2.73662	0.00621853	0.00746425
hsa-miR-944	0.146407	1.94763	2.77721	0.00549322	0.00662575
hsa-miR-628-5p	0.0913069	3.7225	2.8128	0.00492091	0.0059451
hsa-miR-203a	0.197855	11.2164	2.81599	0.00487235	0.00589602
hsa-miR-323a-5p	0.029306	0.152927	2.83694	0.00456416	0.00554113
hsa-miR-552-5p	0.120413	1.01639	2.91002	0.00362222	0.00440476
hsa-miR-767-3p	0.0705193	0.589234	3.07066	0.00214171	0.00263459
hsa-miR-10b-5p	0.131391	14.4555	3.09432	0.00197816	0.00243744
hsa-miR-224-3p	0.0730871	1.50926	3.14133	0.00168684	0.00208193
hsa-miR-1287-3p	0.0771791	2.5072	3.16158	0.00157392	0.00194579
hsa-miR-195-5p	0.0871279	4.71223	3.17717	0.00149182	0.00184737
hsa-miR-125b-5p	0.10374	9.34529	3.1889	0.00143262	0.00178
hsa-miR-10b-3p	0.094509	3.26937	3.2079	0.00134137	0.00166941
hsa-miR-487a-3p	0.0465847	0.446599	3.23571	0.00121744	0.00151772
hsa-miR-500a-5p	0.0689514	2.52767	3.24486	0.00117901	0.00147227
hsa-miR-500b-5p	0.0691993	2.52757	3.25668	0.00113106	0.00141478
hsa-miR-656-3p	0.0460536	0.551957	3.30255	0.00096151	0.00120676
hsa-miR-5683	0.097427	1.53677	3.32099	0.000900253	0.00113179
hsa-miR-125b-2-3p	0.112998	4.0583	3.33007	0.000871442	0.00109743
hsa-miR-376a-5p	0.0572961	0.769005	3.36443	0.000769954	0.000972918
hsa-miR-135b-3p	0.0618352	0.764994	3.37898	0.000730395	0.00092608
hsa-miR-1291	0.054509	0.678169	3.41207	0.000647322	0.000822154
hsa-miR-17-5p	0.0961438	8.74373	3.47565	0.000511822	0.000652288
hsa-miR-146a-3p	0.0910926	0.761178	3.48213	0.000499614	0.000640023
hsa-miR-106b-5p	0.0812819	7.84862	3.53274	0.000413168	0.000532034
hsa-miR-744-3p	0.0916773	3.76947	3.55001	0.000387022	0.000499232
hsa-miR-4677-3p	0.076624	3.08731	3.55238	0.000383549	0.000495611
hsa-miR-2355-5p	0.0914824	5.11119	3.57525	0.00035157	0.000455081
hsa-miR-188-3p	0.0579054	1.01688	3.58269	0.000341717	0.000443099
hsa-miR-4521	0.048152	0.577734	3.62374	0.000291837	0.000379082
hsa-miR-3200-3p	0.116778	2.29593	3.6338	0.000280702	0.000365256
hsa-miR-149-3p	0.0545845	0.48294	3.69764	0.000218801	0.000286213
hsa-miR-489-3p	0.0539174	0.376677	3.7338	0.000189676	0.000248991
hsa-miR-23b-5p	0.0542673	0.921562	3.81992	0.000134315	0.000177258
hsa-miR-659-5p	0.0513306	1.29876	3.82479	0.000131696	0.000174111
hsa-miR-218-5p	0.11901	4.93813	3.82919	0.000129364	0.000171333
hsa-miR-410-5p	0.0305209	0.137873	3.84935	0.000119183	0.000158131
hsa-miR-330-3p	0.079568	2.18459	3.96722	7.32344e-05	9.76897e-05
hsa-miR-148a-3p	0.154099	14.54	4.03444	5.5148e-05	7.3962e-05
hsa-miR-190b	0.114594	0.898036	4.04664	5.23565e-05	7.03452e-05
hsa-miR-26a-5p	0.0658187	10.7997	4.08764	4.39249e-05	5.91235e-05
hsa-miR-508-5p	0.175323	0.939438	4.1245	3.746e-05	5.06051e-05
hsa-miR-29b-1-5p	0.0929165	2.49642	4.20055	2.68617e-05	3.63538e-05
hsa-miR-200b-3p	0.258783	8.3255	4.22481	2.41305e-05	3.27171e-05
hsa-miR-221-5p	0.124245	1.83442	4.37516	1.22595e-05	1.67134e-05
hsa-miR-103a-2-5p	0.0806693	1.4079	4.37984	1.19998e-05	1.63895e-05
hsa-miR-96-3p	0.0246356	0.12962	4.40303	1.07878e-05	1.47612e-05
hsa-miR-874-3p	0.126241	4.63605	4.42305	9.83657e-06	1.34845e-05
hsa-miR-4445-5p	0.0257334	0.0332461	4.47208	7.83333e-06	1.07781e-05
hsa-miR-889-3p	0.142622	3.26222	4.49574	7.01248e-06	9.66656e-06
hsa-miR-423-5p	0.088947	5.95725	4.49933	6.89528e-06	9.52266e-06
hsa-miR-329-3p	0.085496	0.739452	4.52418	6.13428e-06	8.48747e-06
hsa-miR-1911-5p	0.0947423	0.442191	4.57506	4.81913e-06	6.68025e-06
hsa-miR-590-3p	0.0930865	2.46745	4.59307	4.42203e-06	6.14125e-06
hsa-miR-616-5p	0.103276	1.74059	4.59624	4.3555e-06	6.06018e-06
hsa-miR-3681-5p	0.0367485	0.103375	4.71695	2.42713e-06	3.38341e-06
hsa-miR-485-5p	0.0643829	0.37213	4.72354	2.34987e-06	3.28187e-06
hsa-miR-26b-3p	0.102397	4.50759	4.75435	2.01916e-06	2.8253e-06
hsa-miR-219a-1-3p	0.0963392	1.87188	4.75678	1.99511e-06	2.79691e-06
hsa-miR-145-3p	0.148783	4.61885	4.81265	1.51161e-06	2.12311e-06
hsa-miR-6808-3p	0.0582518	0.434076	4.8144	1.49848e-06	2.10865e-06
hsa-miR-1229-3p	0.0804197	0.725629	4.82063	1.45256e-06	2.04791e-06
hsa-miR-3161	0.067747	0.314566	4.84129	1.3097e-06	1.85354e-06
hsa-miR-340-3p	0.103578	3.03468	4.84337	1.29605e-06	1.83772e-06
hsa-miR-320a	0.105771	9.14	4.8506	1.24978e-06	1.7755e-06
hsa-miR-141-3p	0.375306	7.56554	4.90048	9.71337e-07	1.38257e-06
hsa-miR-452-3p	0.146553	1.96783	4.95295	7.43139e-07	1.05979e-06
hsa-miR-221-3p	0.167091	7.66105	4.98221	6.39331e-07	9.13506e-07
hsa-miR-508-3p	0.300957	3.53439	5.04316	4.66101e-07	6.68558e-07
hsa-miR-136-3p	0.149571	2.59953	5.07967	3.85043e-07	5.53359e-07
hsa-let-7d-5p	0.0925064	7.89126	5.10461	3.37689e-07	4.8719e-07
hsa-miR-149-5p	0.225649	5.27416	5.17076	2.37744e-07	3.44334e-07
hsa-miR-3613-3p	0.0623929	0.689371	5.19898	2.04415e-07	2.97222e-07
hsa-miR-363-3p	0.200593	3.60575	5.28933	1.25409e-07	1.82704e-07
hsa-miR-3607-5p	0.0766536	0.424724	5.30902	1.12624e-07	1.64399e-07
hsa-miR-769-5p	0.0926079	4.25377	5.33473	9.78195e-08	1.43353e-07
hsa-miR-222-5p	0.167584	2.73687	5.37526	7.8228e-08	1.15096e-07
hsa-miR-16-5p	0.134022	8.93296	5.37868	7.67584e-08	1.13158e-07
hsa-miR-6510-3p	0.172971	1.14524	5.39391	7.05441e-08	1.04203e-07
hsa-miR-181d-5p	0.142277	4.3738	5.44995	5.16034e-08	7.63772e-08
hsa-miR-503-5p	0.158975	3.10289	5.4606	4.86101e-08	7.22346e-08
hsa-miR-3131	0.0917126	0.387426	5.46417	4.76443e-08	7.09412e-08
hsa-miR-5584-5p	0.0422844	0.0959138	5.58449	2.40635e-08	3.59742e-08
hsa-miR-891a-5p	0.278896	2.20889	5.62409	1.91593e-08	2.87004e-08
hsa-miR-324-3p	0.133216	4.46712	5.63704	1.77784e-08	2.66856e-08
hsa-miR-3923	0.0803236	0.181169	5.64729	1.67537e-08	2.51984e-08
hsa-miR-1296-5p	0.146414	2.86846	5.65137	1.63621e-08	2.46593e-08
hsa-miR-541-3p	0.0984665	0.537153	5.66539	1.50826e-08	2.27772e-08
hsa-miR-196b-3p	0.0703561	0.327246	5.70168	1.22059e-08	1.84704e-08
hsa-miR-1258	0.0860925	0.57379	5.70892	1.17001e-08	1.77412e-08
hsa-miR-532-3p	0.163939	5.28471	5.75207	9.07964e-09	1.38241e-08
hsa-miR-21-5p	0.202284	17.2112	5.82581	5.86258e-09	8.99979e-09
hsa-miR-483-5p	0.234612	1.29271	5.96245	2.57056e-09	3.97902e-09
hsa-miR-132-5p	0.0958205	1.74451	6.02411	1.76148e-09	2.74377e-09
hsa-miR-433-3p	0.146756	1.05263	6.02619	1.73909e-09	2.71458e-09
hsa-miR-412-5p	0.178583	1.90894	6.11403	1.00848e-09	1.58415e-09
hsa-miR-193a-3p	0.147242	3.04256	6.1158	9.97384e-10	1.57003e-09
hsa-miR-132-3p	0.120659	6.55196	6.14607	8.25126e-10	1.30163e-09
hsa-miR-106a-5p	0.205753	4.17608	6.15381	7.86017e-10	1.24258e-09
hsa-miR-490-3p	0.158512	0.663499	6.15461	7.82075e-10	1.23898e-09
hsa-miR-183-5p	0.280763	12.0933	6.20579	5.66238e-10	8.98964e-10
hsa-let-7i-5p	0.126321	8.70656	6.20785	5.58898e-10	8.89211e-10
hsa-miR-653-5p	0.218426	2.88524	6.27006	3.76107e-10	6.02258e-10
hsa-miR-365a-3p	0.152028	5.53564	6.27267	3.69874e-10	5.93557e-10
hsa-miR-365b-3p	0.152046	5.53572	6.27344	3.68069e-10	5.91938e-10
hsa-miR-24-3p	0.126723	10.6472	6.31696	2.78323e-10	4.48578e-10
hsa-miR-376c-5p	0.0802754	0.498943	6.33799	2.43019e-10	3.92529e-10
hsa-miR-452-5p	0.256663	5.45774	6.35575	2.16627e-10	3.50662e-10
hsa-miR-589-5p	0.122889	6.10004	6.35625	2.15934e-10	3.50303e-10
hsa-miR-376b-5p	0.0790557	0.479216	6.39063	1.72713e-10	2.80801e-10
hsa-miR-200b-5p	0.276143	3.72427	6.39407	1.68875e-10	2.75163e-10
hsa-miR-548x-3p	0.0460927	0.0713542	6.44914	1.17783e-10	1.92335e-10
hsa-miR-1307-3p	0.168352	9.99966	6.45208	1.15535e-10	1.89081e-10
hsa-miR-7974	0.0866538	0.44642	6.55775	5.73774e-11	9.45264e-11
hsa-miR-3157-3p	0.0634214	0.30342	6.59801	4.38223e-11	7.23555e-11
hsa-miR-135b-5p	0.342136	3.89993	6.66368	2.81404e-11	4.65665e-11
hsa-miR-376b-3p	0.113974	0.7657	6.69204	2.32096e-11	3.84927e-11
hsa-miR-655-3p	0.141801	1.26625	6.6939	2.29185e-11	3.80949e-11
hsa-miR-500a-3p	0.163384	7.99023	6.78361	1.23971e-11	2.07924e-11
hsa-miR-4728-3p	0.167117	1.12269	6.83745	8.54149e-12	1.43908e-11
hsa-miR-5690	0.066913	0.300716	6.85316	7.6579e-12	1.29314e-11
hsa-miR-518d-3p	0.0631744	0.0681381	6.85732	7.43918e-12	1.25907e-11
hsa-miR-376a-3p	0.117529	0.596245	6.90312	5.4023e-12	9.16417e-12
hsa-miR-187-3p	0.333005	3.12511	6.90326	5.39684e-12	9.16417e-12
hsa-miR-3937	0.0641774	0.108126	6.93373	4.35715e-12	7.42514e-12
hsa-miR-7641	0.140576	0.640085	6.94865	3.9225e-12	6.69981e-12
hsa-miR-502-3p	0.141572	3.43284	6.97662	3.21894e-12	5.51076e-12
hsa-miR-374c-5p	0.115964	0.34182	6.99816	2.76308e-12	4.74127e-12
hsa-miR-378c	0.171506	2.87773	7.02156	2.33957e-12	4.02384e-12
hsa-miR-548f-3p	0.101889	0.316356	7.06164	1.75709e-12	3.03609e-12
hsa-miR-382-3p	0.140475	1.16579	7.08477	1.48854e-12	2.57805e-12
hsa-miR-577	0.306832	2.47387	7.11456	1.20121e-12	2.08527e-12
hsa-miR-26a-2-3p	0.126938	2.01273	7.15429	9.01233e-13	1.56819e-12
hsa-miR-331-5p	0.105073	1.99868	7.16007	8.64194e-13	1.50727e-12
hsa-miR-525-3p	0.117809	0.179331	7.17181	7.93571e-13	1.38735e-12
hsa-miR-887-3p	0.179779	2.14655	7.17681	7.65238e-13	1.34097e-12
hsa-miR-4668-3p	0.1425	1.56356	7.19217	6.84309e-13	1.20199e-12
hsa-miR-200a-5p	0.441395	7.9205	7.22549	5.36483e-13	9.44566e-13
hsa-miR-767-5p	0.41449	2.04098	7.23742	4.91589e-13	8.67578e-13
hsa-miR-1343-3p	0.126651	0.873333	7.26186	4.10809e-13	7.28475e-13
hsa-miR-331-3p	0.174548	4.58341	7.29189	3.29265e-13	5.85272e-13
hsa-miR-769-3p	0.127658	1.49701	7.35848	2.00937e-13	3.58025e-13
hsa-miR-520d-5p	0.0903988	0.106553	7.37984	1.71343e-13	3.06766e-13
hsa-miR-504-5p	0.150163	1.01295	7.41737	1.29369e-13	2.32738e-13
hsa-miR-519e-5p	0.0805457	0.0855912	7.42724	1.20124e-13	2.16632e-13
hsa-miR-136-5p	0.245873	3.73627	7.43011	1.17557e-13	2.12519e-13
hsa-miR-191-5p	0.185719	9.22902	7.43729	1.1138e-13	2.01843e-13
hsa-miR-20b-3p	0.219418	1.33599	7.47337	8.48446e-14	1.54131e-13
hsa-miR-520g-5p	0.0757661	0.0800934	7.51105	6.37693e-14	1.16414e-13
hsa-miR-524-3p	0.0827928	0.0914698	7.53446	5.33655e-14	9.76615e-14
hsa-miR-526b-3p	0.101268	0.118603	7.59306	3.40931e-14	6.2701e-14
hsa-miR-1248	0.123397	0.595238	7.59732	3.2996e-14	6.08339e-14
hsa-miR-143-5p	0.271803	5.13953	7.61587	2.86105e-14	5.28796e-14
hsa-let-7c-5p	0.264705	10.7593	7.66263	1.99408e-14	3.69476e-14
hsa-miR-26a-1-3p	0.166879	1.24679	7.70031	1.48845e-14	2.77172e-14
hsa-miR-93-5p	0.172005	12.2954	7.76742	8.81162e-15	1.64913e-14
hsa-miR-7704	0.164727	0.867665	7.76967	8.65785e-15	1.62444e-14
hsa-miR-616-3p	0.134219	1.08441	7.77193	8.50533e-15	1.59986e-14
hsa-miR-423-3p	0.167893	6.8491	7.81257	6.17781e-15	1.16797e-14
hsa-miR-518c-3p	0.160424	0.268367	7.81642	5.9927e-15	1.13586e-14
hsa-miR-6503-3p	0.0933234	0.164026	7.82542	5.58168e-15	1.06066e-14
hsa-miR-455-3p	0.271268	7.31193	7.82584	5.56351e-15	1.05992e-14
hsa-miR-105-5p	0.494214	2.3863	7.93778	2.28366e-15	4.36185e-15
hsa-miR-4791	0.0944359	0.508074	7.95171	2.0424e-15	3.91109e-15
hsa-miR-378a-3p	0.272002	8.34693	7.97272	1.72526e-15	3.3209e-15
hsa-miR-100-5p	0.260368	11.607	7.9737	1.71172e-15	3.3034e-15
hsa-miR-141-5p	0.590698	7.01463	8.01847	1.19288e-15	2.31413e-15
hsa-miR-486-3p	0.1325	0.689151	8.04411	9.6923e-16	1.88759e-15
hsa-miR-339-3p	0.141583	3.39563	8.04602	9.54304e-16	1.86592e-15
hsa-miR-365a-5p	0.137779	0.842779	8.05933	8.56557e-16	1.67921e-15
hsa-miR-495-3p	0.220842	2.47885	8.06804	7.98033e-16	1.56862e-15
hsa-miR-519e-3p	0.0783241	0.076988	8.11865	5.28065e-16	1.04072e-15
hsa-miR-524-5p	0.129916	0.159162	8.12174	5.14878e-16	1.01743e-15
hsa-miR-301b	0.146081	0.959039	8.136	4.58094e-16	9.07637e-16
hsa-miR-181b-5p	0.231425	8.43176	8.14926	4.10851e-16	8.16209e-16
hsa-miR-28-5p	0.137152	6.52943	8.2211	2.27174e-16	4.54959e-16
hsa-miR-2110	0.158231	1.26166	8.22139	2.26643e-16	4.54959e-16
hsa-miR-377-3p	0.132865	0.80329	8.23383	2.04426e-16	4.11622e-16
hsa-miR-498	0.147244	0.185139	8.23531	2.01929e-16	4.07699e-16
hsa-miR-1323	0.182744	0.279506	8.24873	1.80643e-16	3.65717e-16
hsa-miR-517c-3p	0.145218	0.178956	8.25998	1.6451e-16	3.33964e-16
hsa-miR-519b-3p	0.141796	0.170597	8.27893	1.40492e-16	2.85988e-16
hsa-miR-515-5p	0.161458	0.232593	8.28423	1.34416e-16	2.74371e-16
hsa-miR-181c-3p	0.231054	5.64507	8.33909	8.4928e-17	1.73833e-16
hsa-miR-518f-3p	0.154644	0.20367	8.3626	6.96965e-17	1.43051e-16
hsa-miR-210-3p	0.381587	8.70489	8.36859	6.62655e-17	1.36386e-16
hsa-miR-185-3p	0.198009	2.62135	8.3721	6.43348e-17	1.3315e-16
hsa-miR-520f-5p	0.0670644	0.057414	8.37332	6.36758e-17	1.32154e-16
hsa-let-7c-3p	0.274539	3.51916	8.40654	4.80977e-17	1.00102e-16
hsa-miR-1249	0.176078	1.57644	8.45199	3.27109e-17	6.82703e-17
hsa-miR-2355-3p	0.170848	2.05624	8.47193	2.76031e-17	5.79354e-17
hsa-miR-509-3p	0.459555	2.63223	8.48167	2.54022e-17	5.3467e-17
hsa-miR-887-5p	0.122898	0.593891	8.486	2.44815e-17	5.16754e-17
hsa-miR-525-5p	0.22354	0.367339	8.50224	2.13075e-17	4.51039e-17
hsa-miR-483-3p	0.372782	1.53008	8.52909	1.69302e-17	3.59403e-17
hsa-miR-301a-5p	0.228424	2.23589	8.53379	1.62604e-17	3.46173e-17
hsa-miR-520h	0.178579	0.243237	8.53898	1.55518e-17	3.32039e-17
hsa-miR-518e-3p	0.190937	0.287129	8.55408	1.36581e-17	2.92448e-17
hsa-miR-23a-5p	0.224382	1.83549	8.57348	1.15563e-17	2.48879e-17
hsa-miR-521	0.106127	0.14495	8.5805	1.08777e-17	2.34946e-17
hsa-miR-576-5p	0.176968	3.54767	8.58151	1.07833e-17	2.33586e-17
hsa-miR-519c-3p	0.178112	0.232295	8.58478	1.04833e-17	2.27752e-17
hsa-miR-548y	0.103383	0.174002	8.61704	7.93077e-18	1.72802e-17
hsa-miR-515-3p	0.167585	0.219691	8.64895	6.01221e-18	1.31772e-17
hsa-miR-589-3p	0.162119	1.66295	8.65235	5.8369e-18	1.28308e-17
hsa-miR-518a-3p	0.183395	0.245986	8.68411	4.4259e-18	9.758e-18
hsa-miR-154-3p	0.178309	1.07633	8.71187	3.47208e-18	7.70076e-18
hsa-miR-517b-3p	0.248956	0.510518	8.75057	2.47242e-18	5.51654e-18
hsa-miR-517a-3p	0.248988	0.510534	8.75144	2.45357e-18	5.49098e-18
hsa-miR-500b-3p	0.156902	1.24643	8.77046	2.07524e-18	4.65831e-18
hsa-miR-501-5p	0.194615	2.10104	8.7742	2.008e-18	4.52105e-18
hsa-miR-494-3p	0.163523	0.96852	8.80366	1.54805e-18	3.49604e-18
hsa-miR-520b	0.196177	0.248397	8.80667	1.5073e-18	3.41441e-18
hsa-miR-518b	0.246782	0.465447	8.81293	1.4261e-18	3.24034e-18
hsa-miR-520c-3p	0.196837	0.249163	8.83373	1.18604e-18	2.70315e-18
hsa-miR-520f-3p	0.222143	0.308909	8.84049	1.11689e-18	2.55339e-18
hsa-miR-369-3p	0.236815	2.23375	8.89341	6.97144e-19	1.5987e-18
hsa-miR-519d-3p	0.20292	0.302882	8.89576	6.82687e-19	1.57039e-18
hsa-miR-24-2-5p	0.213892	4.37063	8.89683	6.76192e-19	1.56028e-18
hsa-miR-6842-3p	0.187632	1.70486	8.91589	5.70228e-19	1.31987e-18
hsa-let-7e-3p	0.219208	3.79573	8.93801	4.67682e-19	1.0859e-18
hsa-miR-516b-5p	0.230859	0.37462	8.94962	4.21356e-19	9.81404e-19
hsa-miR-520g-3p	0.217661	0.320868	8.94995	4.20096e-19	9.81404e-19
hsa-miR-520d-3p	0.184183	0.241228	8.95113	4.15686e-19	9.74304e-19
hsa-miR-520e	0.176136	0.203297	8.96439	3.68941e-19	8.67479e-19
hsa-miR-512-5p	0.18555	0.22666	8.99394	2.8268e-19	6.66765e-19
hsa-miR-222-3p	0.297491	5.97929	9.00771	2.49605e-19	5.90625e-19
hsa-miR-299-3p	0.109712	0.44431	9.07421	1.36521e-19	3.25112e-19
hsa-miR-519d-5p	0.0848519	0.0709655	9.08154	1.27711e-19	3.0511e-19
hsa-miR-181a-5p	0.263131	10.6127	9.09685	1.11065e-19	2.66197e-19
hsa-miR-518f-5p	0.245216	0.340007	9.13978	7.49943e-20	1.80912e-19
hsa-miR-517-5p	0.229969	0.325114	9.14204	7.3453e-20	1.77771e-19
hsa-miR-1537-5p	0.0935477	0.264874	9.14532	7.12801e-20	1.73075e-19
hsa-miR-4724-5p	0.166836	0.695068	9.16284	6.06878e-20	1.48326e-19
hsa-miR-379-3p	0.129437	0.521606	9.19761	4.40611e-20	1.08044e-19
hsa-miR-148a-5p	0.303946	4.94311	9.20262	4.20688e-20	1.035e-19
hsa-miR-3648	0.190294	0.957751	9.2203	3.57309e-20	8.81995e-20
hsa-miR-411-5p	0.24495	2.18339	9.2302	3.26052e-20	8.07521e-20
hsa-miR-193b-3p	0.290373	5.8392	9.23024	3.25906e-20	8.07521e-20
hsa-miR-548d-3p	0.099671	0.336693	9.27672	2.11757e-20	5.29748e-20
hsa-miR-520a-3p	0.282104	0.478747	9.28175	2.02059e-20	5.07196e-20
hsa-miR-487b-3p	0.244853	2.11604	9.35966	9.75854e-21	2.46619e-20
hsa-miR-523-3p	0.190942	0.212375	9.36733	9.081e-21	2.30279e-20
hsa-miR-381-5p	0.120231	0.440637	9.36806	9.01847e-21	2.29477e-20
hsa-miR-1269b	0.429333	1.11612	9.39504	6.99809e-21	1.7868e-20
hsa-miR-527	0.189174	0.251941	9.4171	5.68413e-21	1.45631e-20
hsa-miR-518a-5p	0.19175	0.256745	9.43339	4.87367e-21	1.25734e-20
hsa-miR-1262	0.136698	0.952044	9.51868	2.16904e-21	5.63496e-21
hsa-miR-186-5p	0.184124	8.00777	9.52304	2.08069e-21	5.4244e-21
hsa-miR-320c	0.150808	1.03114	9.53416	1.87123e-21	4.8955e-21
hsa-miR-543	0.164064	0.751126	9.62939	7.50479e-22	1.97034e-21
hsa-let-7d-3p	0.247911	8.43168	9.63299	7.24875e-22	1.90987e-21
hsa-miR-496	0.195898	1.10623	9.68135	4.54155e-22	1.20084e-21
hsa-miR-518c-5p	0.269654	0.411592	9.72395	3.00297e-22	7.96859e-22
hsa-miR-27a-3p	0.238402	10.0738	9.74478	2.45161e-22	6.52883e-22
hsa-miR-3651	0.218492	1.1454	9.76332	2.04579e-22	5.46772e-22
hsa-miR-99b-5p	0.259288	14.5512	9.79514	1.49853e-22	4.01951e-22
hsa-miR-512-3p	0.323941	0.611144	9.84196	9.46113e-23	2.54696e-22
hsa-miR-200c-5p	0.459651	3.77451	9.84835	8.88393e-23	2.40028e-22
hsa-miR-339-5p	0.241521	5.05541	9.87129	7.08568e-23	1.92141e-22
hsa-miR-1283	0.176371	0.2361	9.88391	6.25492e-23	1.70235e-22
hsa-miR-526b-5p	0.352849	0.779733	9.89518	5.59516e-23	1.52838e-22
hsa-miR-520a-5p	0.271727	0.369903	9.91979	4.38456e-23	1.20211e-22
hsa-miR-497-5p	0.232356	4.04799	9.98732	2.23908e-23	6.16163e-23
hsa-miR-4449	0.191628	0.738485	10.033	1.41724e-23	3.91453e-23
hsa-miR-410-3p	0.326034	2.99367	10.0558	1.12802e-23	3.12732e-23
hsa-miR-519a-3p	0.227803	0.349254	10.1027	7.0308e-24	1.96387e-23
hsa-miR-615-3p	0.32643	1.74951	10.124	5.66757e-24	1.58906e-23
hsa-miR-361-3p	0.206106	7.21615	10.153	4.22618e-24	1.18941e-23
hsa-miR-193b-5p	0.265838	2.60136	10.1754	3.36537e-24	9.50749e-24
hsa-miR-877-5p	0.262758	1.7349	10.1762	3.34075e-24	9.47396e-24
hsa-miR-205-5p	1.05869	6.50479	10.2246	2.03957e-24	5.80614e-24
hsa-miR-487a-5p	0.186515	0.721651	10.3045	8.98805e-25	2.56851e-24
hsa-miR-4473	0.12801	0.555604	10.3288	7.0031e-25	2.009e-24
hsa-miR-1292-5p	0.16229	0.745321	10.3686	4.64018e-25	1.3363e-24
hsa-miR-3609	0.164305	0.341414	10.4743	1.54637e-25	4.50569e-25
hsa-miR-296-3p	0.239935	1.07449	10.4931	1.26913e-25	3.71247e-25
hsa-miR-302d-5p	0.100256	0.0505876	10.5164	9.9412e-26	2.91949e-25
hsa-miR-184	0.43081	1.87736	10.5204	9.54104e-26	2.81309e-25
hsa-miR-411-3p	0.183072	0.869856	10.5215	9.4241e-26	2.78968e-25
hsa-miR-302c-5p	0.117785	0.0600137	10.5302	8.60131e-26	2.55631e-25
hsa-miR-210-5p	0.185925	0.891884	10.5414	7.64536e-26	2.28133e-25
hsa-miR-539-5p	0.29881	2.22645	10.6041	3.95037e-26	1.18352e-25
hsa-miR-574-3p	0.247711	6.15977	10.6173	3.43439e-26	1.0331e-25
hsa-miR-372-5p	0.133032	0.0728549	10.6826	1.71621e-26	5.18351e-26
hsa-miR-376c-3p	0.274321	1.97566	10.723	1.11481e-26	3.38085e-26
hsa-miR-135a-3p	0.232841	0.511866	10.7915	5.351e-27	1.62942e-26
hsa-miR-302b-5p	0.115239	0.0584666	10.7951	5.14923e-27	1.57444e-26
hsa-miR-23a-3p	0.229328	11.398	10.8019	4.78339e-27	1.46862e-26
hsa-miR-3127-5p	0.244515	2.58829	10.8133	4.23077e-27	1.30434e-26
hsa-miR-3653	0.274322	2.59102	10.8259	3.6958e-27	1.14416e-26
hsa-miR-302a-5p	0.279373	0.190889	10.8636	2.45904e-27	7.64463e-27
hsa-miR-5000-3p	0.156112	1.24718	10.901	1.63938e-27	5.1179e-27
hsa-miR-323a-3p	0.333265	1.75835	10.9228	1.29334e-27	4.05465e-27
hsa-miR-1270	0.315475	1.55175	10.9508	9.53178e-28	3.01366e-27
hsa-miR-7706	0.226757	1.52338	10.9687	7.84157e-28	2.48987e-27
hsa-miR-367-3p	0.135335	0.0697774	10.9863	6.46723e-28	2.0623e-27
hsa-miR-203b-3p	0.613934	3.99585	10.9898	6.22518e-28	1.99367e-27
hsa-miR-145-5p	0.340795	10.1242	10.999	5.62669e-28	1.8098e-27
hsa-miR-3605-3p	0.227721	1.72373	10.9996	5.59125e-28	1.80622e-27
hsa-miR-212-3p	0.23104	2.48861	11.0061	5.20559e-28	1.68897e-27
hsa-miR-373-5p	0.179208	0.105419	11.0343	3.81993e-28	1.24483e-27
hsa-miR-4326	0.335207	2.3919	11.0381	3.66367e-28	1.19917e-27
hsa-miR-92a-3p	0.291242	13.4876	11.0562	3.00252e-28	9.87112e-28
hsa-miR-302b-3p	0.30368	0.200272	11.1565	9.91084e-29	3.27278e-28
hsa-miR-302c-3p	0.179217	0.0966126	11.1713	8.40814e-29	2.80146e-28
hsa-miR-18a-5p	0.360027	3.51588	11.2185	4.96788e-29	1.66267e-28
hsa-miR-302a-3p	0.236385	0.134947	11.2939	2.13568e-29	7.18015e-29
hsa-miR-1254	0.203068	0.942721	11.316	1.66566e-29	5.62538e-29
hsa-miR-3940-3p	0.167343	0.595661	11.3722	8.83263e-30	2.99664e-29
hsa-miR-302d-3p	0.231958	0.130557	11.3958	6.76173e-30	2.30457e-29
hsa-miR-1306-5p	0.284926	3.14312	11.4127	5.5812e-30	1.91098e-29
hsa-miR-1287-5p	0.277649	4.46349	11.4241	4.90222e-30	1.68627e-29
hsa-miR-3615	0.274565	2.54803	11.4686	2.95452e-30	1.0258e-29
hsa-miR-330-5p	0.271439	4.54836	11.4838	2.48387e-30	8.66438e-30
hsa-miR-449b-5p	0.212743	0.290958	11.5048	1.95391e-30	6.84791e-30
hsa-miR-224-5p	0.526216	4.56335	11.5058	1.93295e-30	6.80655e-30
hsa-miR-373-3p	0.346628	0.316058	11.5274	1.50905e-30	5.33917e-30
hsa-miR-183-3p	0.192221	0.817229	11.5748	8.7582e-31	3.11356e-30
hsa-miR-522-3p	0.253007	0.33533	11.6661	3.05077e-31	1.10035e-30
hsa-miR-345-5p	0.358499	4.15251	11.6847	2.46108e-31	8.91992e-31
hsa-miR-371a-5p	0.304001	0.20808	11.7608	1.01358e-31	3.6916e-31
hsa-miR-409-5p	0.340086	2.88911	11.8377	4.12098e-32	1.52333e-31
hsa-miR-196a-5p	0.773832	5.2403	11.8482	3.64135e-32	1.35276e-31
hsa-miR-5586-5p	0.224924	1.64845	11.9182	1.59334e-32	5.97906e-32
hsa-miR-424-3p	0.287457	2.07596	11.9305	1.37854e-32	5.19927e-32
hsa-miR-371a-3p	0.31464	0.220813	11.9832	7.37129e-33	2.79432e-32
hsa-miR-3154	0.127947	0.190871	12.0634	2.83153e-33	1.07888e-32
hsa-miR-516a-5p	0.401343	0.786664	12.0839	2.21622e-33	8.48791e-33
hsa-miR-18b-3p	0.156435	0.275432	12.112	1.58195e-33	6.09009e-33
hsa-miR-146b-5p	0.453503	9.24744	12.1518	9.8025e-34	3.79336e-33
hsa-miR-200c-3p	0.978285	11.2634	12.1845	6.60475e-34	2.56928e-33
hsa-miR-6509-5p	0.245359	1.22795	12.2671	2.42659e-34	9.48924e-34
hsa-miR-758-5p	0.375252	2.49749	12.2786	2.11015e-34	8.29547e-34
hsa-miR-3187-3p	0.151123	0.357211	12.3688	7.00668e-35	2.76913e-34
hsa-miR-935	0.445262	1.67125	12.3696	6.93795e-35	2.75663e-34
hsa-miR-629-5p	0.272156	6.53167	12.4101	4.22015e-35	1.68579e-34
hsa-miR-323b-3p	0.372777	1.8061	12.4522	2.51227e-35	1.00898e-34
hsa-miR-3667-5p	0.117182	0.158268	12.5042	1.32185e-35	5.36684e-35
hsa-miR-501-3p	0.346552	5.50093	12.6021	3.91374e-36	1.60658e-35
hsa-miR-550a-3-5p	0.178866	0.774247	12.6663	1.75216e-36	7.27294e-36
hsa-miR-16-2-3p	0.317365	3.09839	12.7229	8.6048e-37	3.59178e-36
hsa-miR-6718-5p	0.278227	0.806631	12.7623	5.23705e-37	2.21087e-36
hsa-miR-146a-5p	0.508479	6.72537	12.7715	4.66304e-37	1.97979e-36
hsa-miR-372-3p	0.475258	0.612805	12.7963	3.40688e-37	1.46319e-36
hsa-miR-3136-5p	0.159574	0.551036	12.7968	3.38523e-37	1.46234e-36
hsa-miR-320d	0.210461	0.924548	12.7972	3.37008e-37	1.46234e-36
hsa-miR-3677-3p	0.302148	2.25799	12.8182	2.58015e-37	1.12768e-36
hsa-miR-3173-5p	0.171414	0.609597	12.8317	2.17464e-37	9.56069e-37
hsa-miR-381-3p	0.416604	4.4571	12.8905	1.02871e-37	4.5496e-37
hsa-miR-378a-5p	0.407277	6.05652	12.9111	7.90959e-38	3.51906e-37
hsa-miR-1226-3p	0.305447	1.30084	13.1502	3.63296e-39	1.64591e-38
hsa-miR-125b-1-3p	0.27486	1.12171	13.2088	1.69476e-39	7.72518e-39
hsa-miR-671-3p	0.301382	2.05734	13.2148	1.56758e-39	7.18956e-39
hsa-miR-335-3p	0.413435	5.92907	13.2576	8.95456e-40	4.13245e-39
hsa-miR-4758-3p	0.182578	0.238246	13.2951	5.47492e-40	2.54242e-39
hsa-miR-320b	0.30394	2.78784	13.3692	2.06249e-40	9.63791e-40
hsa-miR-449c-5p	0.234763	0.281028	13.4009	1.35776e-40	6.3849e-40
hsa-miR-4661-5p	0.311052	2.14835	13.4212	1.03775e-40	4.91114e-40
hsa-miR-5698	0.273235	0.858279	13.5113	3.13106e-41	1.50089e-40
hsa-miR-1301-3p	0.364133	3.71707	13.5464	1.95982e-41	9.51728e-41
hsa-miR-6087	0.432913	2.21309	13.5798	1.25241e-41	6.12195e-41
hsa-miR-4652-5p	0.338089	0.943907	13.5965	1.00189e-41	4.92985e-41
hsa-miR-6503-5p	0.175713	0.323009	13.6337	6.07968e-42	3.03168e-41
hsa-miR-3622a-3p	0.229182	0.381684	13.7758	8.89783e-43	4.46695e-42
hsa-miR-3928-3p	0.275632	1.35821	13.8036	6.09896e-43	3.08267e-42
hsa-miR-3074-5p	0.352608	2.96863	13.8919	1.82632e-43	9.29424e-43
hsa-miR-449a	0.460626	0.830403	13.9026	1.57809e-43	8.08633e-43
hsa-miR-181b-3p	0.462967	3.79605	13.948	8.46213e-44	4.42772e-43
hsa-miR-196b-5p	0.875836	7.52922	13.9953	4.41141e-44	2.32459e-43
hsa-miR-130a-5p	0.250322	0.970997	14.0064	3.78366e-44	2.00804e-43
hsa-miR-431-3p	0.480258	2.7214	14.1138	8.55024e-45	4.6035e-44
hsa-miR-379-5p	0.528664	8.40783	14.164	4.25072e-45	2.30532e-44
hsa-miR-505-5p	0.310164	3.03555	14.1991	2.60342e-45	1.42231e-44
hsa-miR-942-3p	0.205554	0.716933	14.2313	1.65838e-45	9.12726e-45
hsa-miR-4746-5p	0.323073	1.96482	14.3319	4.03319e-46	2.23631e-45
hsa-miR-431-5p	0.320525	1.09556	14.35	3.12392e-46	1.74517e-45
hsa-miR-1269a	1.04758	3.18566	14.3801	2.04102e-46	1.14885e-45
hsa-miR-369-5p	0.336833	1.69802	14.3981	1.58081e-46	8.96595e-46
hsa-miR-130a-3p	0.347212	6.12457	14.399	1.56156e-46	8.92493e-46
hsa-miR-154-5p	0.329887	1.78781	14.4186	1.18225e-46	6.80939e-46
hsa-miR-3130-5p	0.377426	2.25892	14.4453	8.09478e-47	4.69877e-46
hsa-miR-642a-5p	0.32419	1.59367	14.472	5.53843e-47	3.2402e-46
hsa-miR-1266-5p	0.459468	3.01271	14.6426	4.817e-48	2.8405e-47
hsa-miR-134-3p	0.239561	0.758137	14.6433	4.76811e-48	2.83416e-47
hsa-miR-3610	0.223501	0.87793	14.7428	1.13268e-48	6.84215e-48
hsa-miR-758-3p	0.437316	2.71076	14.8225	3.56104e-49	2.16873e-48
hsa-miR-4772-5p	0.22357	0.692545	14.8239	3.48795e-49	2.14177e-48
hsa-miR-34b-5p	0.382867	0.948236	14.9586	4.85983e-50	3.00905e-49
hsa-miR-6502-5p	0.147539	0.341258	14.992	2.97378e-50	1.85674e-49
hsa-miR-449b-3p	0.280292	0.319151	15.0105	2.2669e-50	1.42738e-49
hsa-miR-127-5p	0.546208	6.55181	15.0153	2.11013e-50	1.34003e-49
hsa-miR-4491	0.189229	0.40706	15.041	1.4442e-50	9.25037e-50
hsa-miR-92b-5p	0.289169	0.761184	15.1356	3.56001e-51	2.30008e-50
hsa-miR-370-5p	0.348687	1.70622	15.1966	1.43627e-51	9.36093e-51
hsa-miR-652-3p	0.355966	4.86111	15.2906	3.51876e-52	2.33432e-51
hsa-miR-503-3p	0.318131	1.15843	15.3065	2.77235e-52	1.85572e-51
hsa-miR-937-3p	0.441807	1.76925	15.3577	1.28482e-52	8.67835e-52
hsa-miR-15b-3p	0.437958	4.71949	15.4527	3.05794e-53	2.08445e-52
hsa-miR-365b-5p	0.225807	0.644076	15.5289	9.61323e-54	6.61355e-53
hsa-miR-142-3p	0.773948	10.0159	15.5874	3.93872e-54	2.73502e-53
hsa-miR-1976	0.322562	3.29808	15.6262	2.17797e-54	1.52663e-53
hsa-miR-432-5p	0.457771	2.44511	15.8176	1.14228e-55	8.08298e-55
hsa-miR-3687	0.344899	0.996391	15.8418	7.85504e-56	5.61182e-55
hsa-miR-181a-3p	0.454044	7.49002	15.8667	5.33702e-56	3.84991e-55
hsa-miR-708-3p	0.605173	5.71759	15.8798	4.35734e-56	3.17403e-55
hsa-miR-484	0.350059	6.1081	15.9088	2.77334e-56	2.04019e-55
hsa-miR-940	0.383771	2.03436	15.9855	8.38266e-57	6.22831e-56
hsa-miR-193a-5p	0.44496	7.77171	15.9977	6.92756e-57	5.19917e-56
hsa-miR-125a-3p	0.371413	2.3708	16.0148	5.29981e-57	4.01812e-56
hsa-miR-27a-5p	0.513008	3.68041	16.029	4.24039e-57	3.24805e-56
hsa-miR-93-3p	0.374894	3.72109	16.034	3.92077e-57	3.03451e-56
hsa-miR-625-5p	0.328482	1.9135	16.038	3.68212e-57	2.8798e-56
hsa-miR-15b-5p	0.438518	7.75103	16.1107	1.17318e-57	9.27314e-57
hsa-miR-296-5p	0.507222	2.18902	16.1275	9.01024e-58	7.19851e-57
hsa-miR-485-3p	0.492076	2.00042	16.1652	4.96713e-58	4.0115e-57
hsa-miR-3150b-3p	0.370459	1.01642	16.1843	3.67189e-58	2.99804e-57
hsa-miR-99b-3p	0.443877	5.80578	16.2544	1.20812e-58	9.97371e-58
hsa-miR-195-3p	0.308422	1.99121	16.3387	3.15499e-59	2.63388e-58
hsa-miR-1271-5p	0.338637	2.01657	16.4649	4.17535e-60	3.52532e-59
hsa-miR-760	0.436744	1.32685	16.618	3.52448e-61	3.04499e-60
hsa-miR-191-3p	0.416746	1.75088	16.631	2.85247e-61	2.4934e-60
hsa-miR-425-5p	0.480068	7.65208	16.6831	1.22337e-61	1.0821e-60
hsa-miR-197-3p	0.451373	8.4502	16.7228	6.40354e-62	5.73233e-61
hsa-miR-425-3p	0.380263	3.25265	16.8418	9.13042e-63	8.37519e-62
hsa-miR-1295a	0.268787	0.701664	17.0906	1.48995e-64	1.38379e-63
hsa-miR-130b-3p	0.454448	3.99426	17.0927	1.43907e-64	1.35345e-63
hsa-miR-25-3p	0.324487	13.0487	17.1031	1.21017e-64	1.15277e-63
hsa-miR-519a-5p	0.648874	0.962953	17.1357	7.02576e-65	6.7794e-64
hsa-miR-550a-5p	0.369031	2.18473	17.2286	1.48397e-65	1.45077e-64
hsa-miR-337-3p	0.515256	3.9041	17.2796	6.30212e-66	6.2433e-65
hsa-miR-92a-1-5p	0.476317	2.19949	17.295	4.86113e-66	4.88084e-65
hsa-let-7b-3p	0.369577	4.69235	17.3547	1.7765e-66	1.83325e-65
hsa-miR-1306-3p	0.302212	1.21142	17.3703	1.36354e-66	1.42692e-65
hsa-miR-25-5p	0.24802	0.575722	17.4834	2.00492e-67	2.15892e-66
hsa-miR-550a-3p	0.349332	1.64925	17.6441	1.28722e-68	1.40648e-67
hsa-miR-654-5p	0.340139	1.02852	17.7644	1.62353e-69	1.80042e-68
hsa-miR-377-5p	0.39803	1.20118	18.0258	1.72616e-71	1.94324e-70
hsa-miR-10a-3p	0.475656	1.54931	18.1463	2.08005e-72	2.49271e-71
hsa-miR-1247-5p	0.647261	2.30831	18.3269	8.52523e-74	1.0384e-72
hsa-miR-128-1-5p	0.418688	2.9167	18.3496	5.69192e-74	7.04849e-73
hsa-miR-299-5p	0.408412	1.56488	18.4085	1.99298e-74	2.5098e-73
hsa-miR-34c-5p	0.68448	2.6997	18.4373	1.19144e-74	1.52628e-73
hsa-miR-511-5p	0.534729	2.83898	18.6297	3.76108e-76	4.90259e-75
hsa-miR-942-5p	0.456336	2.66436	18.6426	2.98157e-76	3.9559e-75
hsa-miR-10a-5p	0.972565	13.5193	18.6781	1.57051e-76	2.12162e-75
hsa-miR-223-3p	0.736948	7.33982	19.0089	3.76477e-79	5.18004e-78
hsa-miR-370-3p	0.538045	2.20828	19.0631	1.38904e-79	1.94728e-78
hsa-miR-3922-3p	0.296338	0.786904	19.1456	3.02618e-80	4.32394e-79
hsa-let-7i-3p	0.543561	6.12833	19.2869	2.19361e-81	3.19579e-80
hsa-miR-766-3p	0.486915	3.12602	19.2994	1.73965e-81	2.58512e-80
hsa-miR-675-3p	0.939656	3.80074	19.4376	1.3116e-82	1.98881e-81
hsa-miR-21-3p	0.68648	10.5216	19.4605	8.53065e-83	1.32047e-81
hsa-let-7a-2-3p	0.520611	2.51463	19.4703	7.09313e-83	1.12132e-81
hsa-let-7b-5p	0.429949	13.6907	19.4942	4.52564e-83	7.30989e-82
hsa-miR-146b-3p	0.76956	6.63898	19.6502	2.37597e-84	3.92298e-83
hsa-miR-1228-3p	0.278432	0.691019	19.8792	3.02638e-86	5.11045e-85
hsa-miR-155-3p	0.317343	0.572155	19.9137	1.5603e-86	2.69606e-85
hsa-miR-223-5p	0.560561	1.75908	20.143	1.87218e-88	3.31197e-87
hsa-miR-130b-5p	0.547428	3.90109	20.2041	5.72398e-89	1.0373e-87
hsa-miR-382-5p	0.594997	3.42813	20.2511	2.29123e-89	4.25596e-88
hsa-miR-142-5p	0.778894	5.48686	20.2646	1.76187e-89	3.35659e-88
hsa-miR-493-3p	0.491275	1.86258	20.2779	1.35744e-89	2.65414e-88
hsa-miR-505-3p	0.451113	5.22588	20.4229	7.95058e-91	1.59656e-89
hsa-miR-92b-3p	0.731752	6.79433	20.4248	7.65615e-91	1.58014e-89
hsa-miR-18a-3p	0.494118	1.4778	20.5473	6.86678e-92	1.45772e-90
hsa-miR-34b-3p	0.582155	1.30976	20.6368	1.16738e-92	2.62837e-91
hsa-miR-28-3p	0.351216	11.7645	20.6744	5.53771e-93	1.28579e-91
hsa-miR-326	0.564151	2.60058	20.6876	4.26432e-93	1.02206e-91
hsa-miR-708-5p	0.734707	4.7972	20.7744	7.56691e-94	1.87407e-92
hsa-miR-127-3p	0.770089	8.19108	21.0246	5.01433e-96	1.33059e-94
hsa-miR-3917	0.450744	1.2265	21.043	3.45653e-96	9.51187e-95
hsa-miR-654-3p	0.637543	3.78399	21.1195	7.36833e-97	2.10564e-95
hsa-miR-7702	0.487286	0.986521	21.2713	3.37505e-98	1.00306e-96
hsa-miR-409-3p	0.62276	3.64632	21.5159	2.24818e-100	6.95999e-99
hsa-miR-6892-5p	0.447674	1.62645	21.702	4.80385e-102	1.55185e-100
hsa-miR-1247-3p	0.972195	3.37056	21.7289	2.74925e-102	9.28495e-101
hsa-miR-342-5p	0.53193	3.13681	21.7605	1.42337e-102	5.03603e-101
hsa-miR-551a	0.434822	0.571532	21.7746	1.06239e-102	3.94677e-101
hsa-miR-342-3p	0.558472	7.0423	22.3944	2.2478e-108	9.27844e-107
hsa-miR-34c-3p	0.794912	2.2459	22.7071	2.71573e-111	1.18693e-109
hsa-miR-3614-5p	0.57634	1.65142	22.946	1.51665e-113	7.04293e-112
hsa-miR-106b-3p	0.559005	8.19983	23.5257	4.22242e-119	2.09151e-117
hsa-miR-493-5p	0.646421	2.51243	23.7334	4.02997e-121	2.13876e-119
hsa-miR-4772-3p	0.60853	2.25785	24.1118	7.6553e-125	4.3753e-123
hsa-miR-629-3p	0.564399	2.38502	24.2645	2.33592e-126	1.44633e-124
hsa-miR-134-5p	0.876521	7.24304	25.152	2.44115e-135	1.64889e-133
hsa-miR-199a-5p	0.987662	8.53565	25.4776	1.05214e-138	7.8174e-137
hsa-miR-199b-5p	1.26043	5.85639	25.9542	1.06737e-143	8.81171e-142
hsa-miR-199a-3p	1.11928	10.0139	27.6724	2.29291e-162	2.12954e-160
hsa-miR-199b-3p	1.12012	10.0085	27.6744	2.18005e-162	2.12954e-160
hsa-miR-150-3p	0.641853	1.31723	28.2016	2.5469e-168	3.15392e-166
hsa-miR-625-3p	0.797789	7.5461	28.983	2.74071e-177	4.0727e-175
hsa-miR-214-5p	0.930228	3.47962	30.4553	9.67068e-195	1.79633e-192
hsa-miR-214-3p	0.812207	2.24967	31.3958	2.90827e-206	7.20281e-204
hsa-miR-155-5p	1.16471	8.07843	32.9641	4.15653e-226	1.54415e-223
hsa-miR-150-5p	1.18246	8.50679	33.1431	2.01522e-228	1.49731e-225

## Sheet: Table S8 diff protein
Supplementary Table 8. Differentially expressed protein.
Protein	logFC	AveExpr	t	P.Value	adj.P.Val
1433EPSILON	-0.13024	-0.72555	-20.6671	2.9913e-92	5.65355e-90
SCD1	-0.183265	-1.54768	-19.7823	7.08477e-85	6.69511e-83
PDK1	-0.167404	-0.442328	-19.3037	5.23652e-81	3.29901e-79
ANNEXINVII	-0.116564	-0.748601	-18.2839	4.76644e-73	1.80171e-71
P90RSK	-0.15545	-0.30726	-17.4629	6.33306e-67	1.70993e-65
SHC_pY317	-0.128678	-2.16782	-16.2462	2.52194e-58	4.76647e-57
PKCALPHA	-0.316452	-0.279377	-14.88	2.36094e-49	4.05653e-48
HEREGULIN	-0.136105	-1.27242	-14.8648	2.94471e-49	4.63792e-48
RAB25	-0.298674	-1.70984	-14.6856	3.89196e-48	5.65832e-47
DIRAS3	-0.105775	-2.78885	-13.3999	1.82873e-40	2.46879e-39
PKCDELTA_pS664	-0.152925	-0.322433	-13.3212	5.12967e-40	6.05942e-39
PDK1_pS241	-0.118651	0.632702	-12.9695	4.81544e-38	5.05621e-37
CLAUDIN7	-0.397182	1.06331	-12.8622	1.87988e-37	1.77648e-36
LKB1	-0.109388	0.580314	-12.4754	2.34007e-35	2.10606e-34
BETACATENIN	-0.285753	2.08278	-11.9976	7.4733e-33	6.42024e-32
JNK_pT183Y185	-0.112282	-0.31658	-11.9697	1.03908e-32	8.53851e-32
DJ1	-0.100388	0.761087	-11.9062	2.19792e-32	1.73086e-31
PKCALPHA_pS657	-0.229802	-0.409319	-11.4871	2.79703e-30	2.03323e-29
CD49B	-0.139554	-0.604289	-11.3119	2.01931e-29	1.41351e-28
BRAF	-0.181156	1.28579	-11.3082	2.10302e-29	1.41954e-28
INPP4B	-0.216706	-0.632949	-10.7077	1.47825e-26	9.01254e-26
PRDX1	-0.0980337	-1.56289	-10.5758	5.95875e-26	3.51939e-25
PKCPANBETAII_pS660	-0.186777	1.35712	-10.2876	1.18291e-24	6.57558e-24
X1433BETA	-0.0559993	-0.50244	-10.1303	5.84842e-24	3.15815e-23
ACVRL1	-0.070165	-0.468624	-10.0166	1.83044e-23	9.35006e-23
NRAS	-0.0639103	-1.40181	-9.91402	5.06557e-23	2.45485e-22
SMAC	-0.144326	0.336494	-9.8243	1.22434e-22	5.78503e-22
BCL2	-0.137193	-0.591848	-9.69012	4.51749e-22	2.08245e-21
ACETYLATUBULINLYS40	-0.327314	2.0466	-9.58088	1.29128e-21	5.81075e-21
MTOR_pS2448	-0.0653223	-0.556693	-9.2969	1.87781e-20	7.8868e-20
ECADHERIN	-0.311393	0.36202	-9.27588	2.28217e-20	9.37675e-20
G6PD	-0.115331	-1.08385	-9.26798	2.45558e-20	9.87457e-20
HER3	-0.123317	0.417654	-9.23038	3.47631e-20	1.3688e-19
SMAD4	-0.050841	-1.08666	-9.19562	4.78838e-20	1.84695e-19
JNK2	-0.0881302	0.442855	-9.17273	5.90882e-20	2.23353e-19
AR	-0.2176	-0.134944	-9.09166	1.23905e-19	4.59176e-19
TIGAR	-0.195463	0.974524	-8.71564	3.54048e-18	1.26255e-17
FOXO3A	-0.0504913	-0.577174	-8.67712	4.95358e-18	1.73375e-17
MIG6	-0.0661563	-0.0729669	-8.63593	7.08257e-18	2.43383e-17
TUBERIN_pT1462	-0.0764615	-0.563926	-8.52989	1.76451e-17	5.85073e-17
P27_pT157	-0.0442324	-0.215427	-8.19399	2.96235e-16	9.33141e-16
PI3KP110ALPHA	-0.0769188	-0.36043	-8.18807	3.11037e-16	9.63706e-16
P70S6K_pT389	-0.152842	-1.22825	-8.10908	5.94097e-16	1.81104e-15
PR	-0.0611655	-0.6766	-8.02052	1.21864e-15	3.5988e-15
CD31	-0.05617	-1.18084	-7.88193	3.69501e-15	1.07439e-14
ERK2	-0.131027	1.17239	-7.76942	8.97014e-15	2.49317e-14
SRC	-0.080675	-0.533245	-7.48358	8.08449e-14	2.12218e-13
AMPKALPHA	-0.0689939	0.88593	-7.32146	2.71673e-13	6.93868e-13
P27	-0.0799108	0.207495	-7.18496	7.39177e-13	1.83822e-12
ERCC1	-0.0724287	-0.410814	-7.08488	1.52247e-12	3.68907e-12
GATA3	-0.139795	0.203659	-6.97032	3.44035e-12	8.23071e-12
SF2	-0.0536518	-1.63009	-6.95859	3.73721e-12	8.82916e-12
CHK1_pS345	-0.0480253	-0.421922	-6.88804	6.13045e-12	1.39597e-11
P53	-0.0853097	-1.46981	-6.70631	2.14608e-11	4.82869e-11
EGFR_pY1068	-0.114879	-1.6408	-6.6036	4.29618e-11	9.55269e-11
ACC_pS79	-0.105682	-0.117876	-6.53135	6.95825e-11	1.5292e-10
CRAF_pS338	-0.042065	0.170685	-6.41114	1.53487e-10	3.33436e-10
CIAP	-0.042716	0.306186	-6.21578	5.38958e-10	1.13181e-09
ARAF_pS299	-0.0434781	-1.27886	-6.17281	7.06985e-10	1.46835e-09
GSK3ALPHABETA	-0.0445144	0.72652	-6.11352	1.02503e-09	2.10577e-09
NOTCH1	-0.0497224	-0.510244	-6.07537	1.29948e-09	2.61279e-09
HER3_pY1298	-0.0347596	0.408274	-5.65465	1.62096e-08	3.06362e-08
CYCLINE2	-0.0514731	1.0501	-5.41962	6.16453e-08	1.13116e-07
CD20	-0.0479895	-0.0176365	-5.41315	6.39054e-08	1.16136e-07
FASN	-0.153992	0.110522	-4.99178	6.12202e-07	1.08137e-06
MTOR	-0.0440085	1.12293	-4.97365	6.72119e-07	1.16904e-06
IRS1	-0.0420884	-0.456012	-4.97305	6.74209e-07	1.16904e-06
HER2	-0.091045	0.441177	-4.93028	8.39363e-07	1.44218e-06
ERALPHA_pS118	-0.0586541	-0.0236142	-4.92748	8.51403e-07	1.44969e-06
RAB11	-0.04469	-0.389083	-4.92368	8.68074e-07	1.46488e-06
EGFR	-0.0649349	0.181112	-4.42883	9.61346e-06	1.55294e-05
AKT_pS473	-0.0840908	-0.550267	-4.08748	4.4079e-05	6.96041e-05
EGFR_pY1173	-0.0322416	0.53431	-4.03544	5.50611e-05	8.60045e-05
PTEN	-0.060031	0.317709	-4.01183	6.08564e-05	9.42776e-05
GAPDH	-0.120162	1.38385	-3.91998	8.93719e-05	0.00013622
AKT_pT308	-0.0646484	0.165549	-3.65449	0.000259517	0.000389276
NF2	-0.0383033	1.03213	-3.51473	0.00044288	0.00065394
ACC1	-0.0702502	1.3708	-3.50664	0.00045654	0.000668884
P90RSK_pT359S363	-0.0259427	-0.467147	-3.38378	0.000718736	0.00103695
CYCLIND1	-0.0202671	0.0758207	-3.35598	0.000794912	0.00113817
FOXO3A_pS318S321	-0.0155275	-1.33745	-3.31982	0.000905197	0.00128633
CKIT	-0.0750412	0.242984	-3.30968	0.000938577	0.00132381
BAK	-0.0567129	1.05351	-3.15431	0.00161537	0.00221235
CDK1	-0.0206141	0.257321	-3.05646	0.00224781	0.00305637
PCADHERIN	-0.0164938	-1.37881	-2.99103	0.00278972	0.00376612
MRE11	-0.0169331	0.150203	-2.85891	0.00426317	0.00567421
PEA15_pS116	-0.0536974	-0.285234	-2.73624	0.0062296	0.00800948
RICTOR	-0.0899657	0.893629	-2.65515	0.00794455	0.0101454
NCADHERIN	-0.0286071	-0.0934928	-2.48195	0.0130891	0.016603
TUBERIN	-0.0311891	1.2872	-2.40871	0.0160336	0.0199365
NDRG1_pT346	-0.0697395	-0.271297	-2.34441	0.0190839	0.0235742
BECLIN	-0.0142488	-0.637561	-2.18068	0.0292391	0.0358843
P70S6K	0.0197893	0.437929	2.05101	0.0403023	0.0488278
STATHMIN	0.0156004	-0.12554	2.08146	0.0374269	0.0456367
PDCD4	0.0409261	1.3465	2.41338	0.0158299	0.0198136
GSK3ALPHABETA_pS21S9	0.0381722	1.12531	2.42239	0.015443	0.0194582
ANNEXIN1	0.067205	0.376993	2.74675	0.00603368	0.00781072
PAXILLIN	0.043965	0.361959	2.79914	0.00513742	0.00669636
COLLAGENVI	0.0430387	0.67367	2.80553	0.00503677	0.00661076
TRANSGLUTAMINASE	0.0483708	-0.297698	2.83947	0.00453141	0.00598906
S6	0.0512838	0.237936	2.96612	0.00302564	0.00405565
P27_pT198	0.01584	-0.00932927	3.19653	0.00139688	0.00192708
EEF2K	0.0487074	-0.088806	3.23346	0.00122849	0.00170724
RICTOR_pT1135	0.0268033	0.397801	3.2945	0.000990681	0.00138695
PCNA	0.0323272	-1.09804	3.47371	0.000516321	0.000750651
TSC1	0.0397314	1.74019	3.58387	0.000340759	0.000507114
S6_pS235S236	0.0656026	-0.855539	3.69604	0.000220602	0.00033355
EEF2	0.0618682	0.854234	3.9364	8.34864e-05	0.000128284
BCLXL	0.029661	-0.21542	4.08688	4.41931e-05	6.96041e-05
TAZ	0.0298664	0.296677	4.33351	1.48728e-05	2.38217e-05
SMAD3	0.0397453	0.797685	4.56661	5.03853e-06	8.20933e-06
BID	0.0293011	0.586386	4.63075	3.70694e-06	6.09228e-06
ERALPHA	0.179374	-0.952572	4.82432	1.43345e-06	2.37651e-06
CYCLINE1	0.0807354	-0.767374	4.85191	1.2483e-06	2.08786e-06
CRAF	0.0324933	1.0072	5.29116	1.25099e-07	2.23054e-07
CMYC	0.0745883	0.660797	5.31837	1.07824e-07	1.94083e-07
X4EBP1_pT37T46	0.0979946	0.77304	5.52922	3.32848e-08	6.16748e-08
CAVEOLIN1	0.161131	1.86843	5.64384	1.72574e-08	3.22936e-08
VEGFR2	0.0920145	1.53322	5.66027	1.56896e-08	2.99529e-08
EIF4E	0.0466181	0.368268	5.69963	1.24778e-08	2.40643e-08
P21	0.0597134	0.279446	5.75166	9.19638e-09	1.79187e-08
YB1	0.0517713	-0.631386	5.79445	7.14154e-09	1.40599e-08
PAI1	0.160029	-1.87226	5.9908	2.18794e-09	4.35286e-09
X53BP1	0.0953249	1.52744	6.08773	1.20356e-09	2.44595e-09
BAD_pS112	0.0512017	0.252927	6.30177	3.1147e-10	6.61437e-10
P38MAPK	0.0532366	0.162482	6.3094	2.96585e-10	6.36984e-10
KU80	0.0823525	1.46175	6.89501	5.83933e-12	1.3459e-11
X1433ZETA	0.071993	1.23665	6.93908	4.28727e-12	1.00036e-11
YAP_pS127	0.132604	1.86572	7.16908	8.29527e-13	2.03611e-12
X4EBP1	0.0937418	0.319926	7.20563	6.35946e-13	1.60258e-12
ASNS	0.121272	-0.680899	7.4077	1.43019e-13	3.70281e-13
PI3KP85	0.0659049	1.50845	7.64464	2.36479e-14	6.29501e-14
X4EBP1_pT70	0.0494705	-0.349417	7.69372	1.61803e-14	4.36868e-14
FIBRONECTIN	0.186825	0.330633	7.71	1.4259e-14	3.90573e-14
BAX	0.0753566	1.2464	7.81464	6.28958e-15	1.77423e-14
FOXM1	0.107101	-0.715508	7.86579	4.19924e-15	1.20251e-14
EIF4G	0.105863	-0.174742	8.02926	1.13565e-15	3.40696e-15
SMAD1	0.105207	0.153099	8.35666	7.66037e-17	2.45392e-16
HSP70	0.173281	0.689013	8.4744	2.83302e-17	9.23172e-17
CHK2	0.109264	-0.407616	8.56933	1.25819e-17	4.24638e-17
GAB2	0.178902	1.02238	8.73872	2.89332e-18	1.05161e-17
STAT3_pY705	0.104091	0.116047	9.31926	1.52517e-20	6.55131e-20
IGFBP2	0.24966	0.620284	9.53255	2.04751e-21	8.99954e-21
DVL3	0.0981552	0.536744	9.92173	4.69411e-23	2.3347e-22
BIM	0.125703	0.0530727	10.0751	1.01864e-23	5.34788e-23
MYOSINIIA_pS1943	0.152252	-0.95135	10.3228	8.2476e-25	4.72363e-24
ATM	0.195434	1.97953	11.1111	1.87832e-28	1.18334e-27
RBM15	0.191351	1.68752	11.2671	3.3314e-29	2.17115e-28
CASPASE7CLEAVEDD198	0.251496	-0.277483	11.6256	5.73898e-31	4.33867e-30
STAT5ALPHA	0.261823	1.57764	12.878	1.53925e-37	1.53115e-36
TFRC	0.361323	0.735588	13.037	2.03066e-38	2.25762e-37
NFKBP65_pS536	0.224846	0.037524	13.3654	2.87425e-40	3.62156e-39
CYCLINB1	0.429961	0.421674	16.4626	8.1961e-60	1.72118e-58
MSH6	0.251149	0.029728	16.6734	2.7981e-61	6.61052e-60
LCK	0.20928	0.513224	17.7857	2.65701e-69	8.36959e-68
SYK	0.37046	1.80774	18.4087	5.31675e-74	2.51216e-72

## Sheet: Table S9 single-cell data analy
Supplementary Table 9. Single-cell data analysis.
new_barcode	Sample	Clinical.treatment	celltype	ss_sig
HCC-AACCATGCAGATTGCT-1	HCC-025-01-1A	NA	Unknow	-154.796
HCC-ACTGAACAGAAAGTGG-1	HCC-025-01-1A	NA	Unknow	-81.0446
HCC-CTAGTGAGTCACTTCC-1	HCC-025-01-1A	NA	Unknow	-97.8044
HCC-CTCAGAATCAGCAACT-1	HCC-025-01-1A	NA	Unknow	-112.788
HCC-CTCTACGCATACGCCG-1	HCC-025-01-1A	NA	Unknow	-83.2214
HCC-GAAGCAGCAGTCAGCC-1	HCC-025-01-1A	NA	Unknow	-125.223
HCC-GACGCGTGTCCTCTTG-1	HCC-025-01-1A	NA	Unknow	-85.6292
HCC-GACGTTATCAGAGCTT-1	HCC-025-01-1A	NA	Unknow	-110.445
HCC-GATGAAAGTAGCTTGT-1	HCC-025-01-1A	NA	Unknow	-83.9982
HCC-GCGACCAAGTCGTACT-1	HCC-025-01-1A	NA	Unknow	-90.296
HCC-GTCTCGTTCTCGTTTA-1	HCC-025-01-1A	NA	Unknow	-96.1253
HCC-TCATTACCAAATACAG-1	HCC-025-01-1A	NA	Unknow	-93.7814
HCC-TGGGAAGGTTAAGTAG-1	HCC-025-01-1A	NA	Unknow	-96.0433
HCC-AAAGCAATCTTTACAC-1	HCC-025-02-1A	NA	Unknow	-99.9354
HCC-AACCATGCAACTGCGC-1	HCC-025-02-1A	NA	Unknow	-96.9632
HCC-AACTCAGAGCTAACTC-1	HCC-025-02-1A	NA	Unknow	-117.471
HCC-AAGCCGCTCTGCTTGC-1	HCC-025-02-1A	NA	Unknow	-80.5515
HCC-ACACCCTAGATATGGT-1	HCC-025-02-1A	NA	Unknow	-94.6777
HCC-ACACCGGAGGCATGTG-1	HCC-025-02-1A	NA	Unknow	-84.8769
HCC-ACCTTTAAGCTGCGAA-1	HCC-025-02-1A	NA	Unknow	-136.046
HCC-ACGAGCCAGCGATGAC-1	HCC-025-02-1A	NA	Unknow	-103.866
HCC-ACGGCCAGTAGCTGCC-1	HCC-025-02-1A	NA	Unknow	-94.6888
HCC-ACTGAGTTCAAAGTAG-1	HCC-025-02-1A	NA	Unknow	-103.445
HCC-AGAATAGGTATGAAAC-1	HCC-025-02-1A	NA	Unknow	-105.09
HCC-AGATCTGGTGGTGTAG-1	HCC-025-02-1A	NA	Unknow	-114.286
HCC-ATAACGCGTTGGTAAA-1	HCC-025-02-1A	NA	Unknow	-108.897
HCC-ATCCGAATCTCCCTGA-1	HCC-025-02-1A	NA	Unknow	-106.307
HCC-ATGTGTGTCGGTGTCG-1	HCC-025-02-1A	NA	Unknow	-91.4698
HCC-CAAGTTGAGACAAAGG-1	HCC-025-02-1A	NA	Unknow	-84.6655
HCC-CACACAATCTGGTGTA-1	HCC-025-02-1A	NA	Unknow	-132.621
HCC-CAGCTGGCACCGCTAG-1	HCC-025-02-1A	NA	Unknow	-97.546
HCC-CATGCCTCAGCCTTTC-1	HCC-025-02-1A	NA	Unknow	-107.977
HCC-CCACTACTCGCTTAGA-1	HCC-025-02-1A	NA	Unknow	-93.5577
HCC-CCTACCAAGATCACGG-1	HCC-025-02-1A	NA	Unknow	-98.7323
HCC-CCTACCAAGTGCCAGA-1	HCC-025-02-1A	NA	Unknow	-126.711
HCC-CCTTACGGTTACTGAC-1	HCC-025-02-1A	NA	Unknow	-104.099
HCC-CCTTACGTCCTTTCGG-1	HCC-025-02-1A	NA	Unknow	-115.066
HCC-CGCCAAGCAAGCGCTC-1	HCC-025-02-1A	NA	Unknow	-86.1893
HCC-CGGTTAATCCGCATAA-1	HCC-025-02-1A	NA	Unknow	-103.655
HCC-CGTCACTTCCAAAGTC-1	HCC-025-02-1A	NA	Unknow	-116.551
HCC-CGTCACTTCCAGGGCT-1	HCC-025-02-1A	NA	Unknow	-100.464
HCC-CGTCAGGGTCCTAGCG-1	HCC-025-02-1A	NA	Unknow	-73.6359
HCC-CGTCCATGTTGCTCCT-1	HCC-025-02-1A	NA	Unknow	-96.3036
HCC-CGTGTAAAGACGCTTT-1	HCC-025-02-1A	NA	Unknow	-106.821
HCC-CGTGTAATCCATTCTA-1	HCC-025-02-1A	NA	Unknow	-124.957
HCC-CTCGTCAGTGTTCTTT-1	HCC-025-02-1A	NA	Unknow	-80.1086
HCC-CTCTGGTGTCTCCACT-1	HCC-025-02-1A	NA	Unknow	-105.7
HCC-CTGAAGTAGACGCACA-1	HCC-025-02-1A	NA	Unknow	-76.9127
HCC-GAAACTCGTCAAAGAT-1	HCC-025-02-1A	NA	Unknow	-72.2784
HCC-GATCGCGGTCTAGTCA-1	HCC-025-02-1A	NA	Unknow	-113.996
HCC-GATCTAGAGCAGATCG-1	HCC-025-02-1A	NA	Unknow	-106.703
HCC-GCAGTTAGTAAGAGAG-1	HCC-025-02-1A	NA	Unknow	-111.188
HCC-GCTGCAGCAATTCCTT-1	HCC-025-02-1A	NA	Unknow	-80.1844
HCC-GGGACCTTCATAGCAC-1	HCC-025-02-1A	NA	Unknow	-85.5571
HCC-GTGCTTCTCAGAGCTT-1	HCC-025-02-1A	NA	Unknow	-106.859
HCC-GTTAAGCAGACATAAC-1	HCC-025-02-1A	NA	Unknow	-75.5083
HCC-TACGGGCGTGGAAAGA-1	HCC-025-02-1A	NA	Unknow	-111.867
HCC-TAGCCGGTCTTACCGC-1	HCC-025-02-1A	NA	Unknow	-109.963
HCC-TAGGCATAGTCTTGCA-1	HCC-025-02-1A	NA	Unknow	-82.7427
HCC-TAGTGGTGTTGATTCG-1	HCC-025-02-1A	NA	Unknow	-120.213
HCC-TATCAGGCAGTAAGAT-1	HCC-025-02-1A	NA	Unknow	-97.4768
HCC-TCATTTGCATGCGCAC-1	HCC-025-02-1A	NA	Unknow	-113.365
HCC-TCGAGGCGTCTCCATC-1	HCC-025-02-1A	NA	Unknow	-152.188
HCC-TCGCGAGTCTTGGGTA-1	HCC-025-02-1A	NA	Unknow	-101.263
HCC-TCGGGACCAAGTTGTC-1	HCC-025-02-1A	NA	Unknow	-110.861
HCC-TCGGTAAAGTGCCAGA-1	HCC-025-02-1A	NA	Unknow	-230.625
HCC-TGACTTTTCAGGCCCA-1	HCC-025-02-1A	NA	Unknow	-116.563
HCC-TGAGCATTCCAGAGGA-1	HCC-025-02-1A	NA	Unknow	-118.893
HCC-TGAGCCGGTCCCTACT-1	HCC-025-02-1A	NA	Unknow	-121.313
HCC-TGCCCATCACGGTGTC-1	HCC-025-02-1A	NA	Unknow	-132.864
HCC-TGTTCCGAGGCCCTCA-1	HCC-025-02-1A	NA	Unknow	-133.13
HCC-TTAGGACTCGTTACGA-1	HCC-025-02-1A	NA	Unknow	-104.262
HCC-TTCCCAGCAACCGCCA-1	HCC-025-02-1A	NA	Unknow	-81.0612
HCC-TTCTACAAGTAGCCGA-1	HCC-025-02-1A	NA	Unknow	-122.885
PDAC-ACATACGCATCAGTCA-1	PDAC-027-01-1A	NA	Unknow	-122.851
PDAC-ACCAGTAAGGCTCATT-1	PDAC-027-01-1A	NA	Unknow	-91.4439
PDAC-ACTATCTAGAACAATC-1	PDAC-027-01-1A	NA	Unknow	-109.341
PDAC-AGACGTTTCCAGAAGG-1	PDAC-027-01-1A	NA	Unknow	-99.7754
PDAC-AGATTGCGTAGCTGCC-1	PDAC-027-01-1A	NA	Unknow	-107.504
PDAC-ATTCTACAGCAATATG-1	PDAC-027-01-1A	NA	Unknow	-84.4066
PDAC-CAAGATCAGCCACGCT-1	PDAC-027-01-1A	NA	Unknow	-100.518
PDAC-CACAGTAGTGGCAAAC-1	PDAC-027-01-1A	NA	Unknow	-61.9335
PDAC-CACATAGAGTAGATGT-1	PDAC-027-01-1A	NA	Unknow	-78.2413
PDAC-CACCTTGAGTAAGTAC-1	PDAC-027-01-1A	NA	Unknow	-124.354
PDAC-CAGCTAATCTCGTATT-1	PDAC-027-01-1A	NA	Unknow	-119.137
PDAC-CAGCTGGTCATAAAGG-1	PDAC-027-01-1A	NA	Unknow	-137.059
PDAC-CATTATCAGGCTCAGA-1	PDAC-027-01-1A	NA	Unknow	-73.0897
PDAC-CATTATCCAGGTTTCA-1	PDAC-027-01-1A	NA	Unknow	-110.208
PDAC-CTAGCCTAGCGTTTAC-1	PDAC-027-01-1A	NA	Unknow	-132.864
PDAC-CTCGTCATCACGACTA-1	PDAC-027-01-1A	NA	Unknow	-95.6971
PDAC-CTGCTGTGTACTCGCG-1	PDAC-027-01-1A	NA	Unknow	-105.058
PDAC-CTGGTCTCACGTAAGG-1	PDAC-027-01-1A	NA	Unknow	-130.367
PDAC-CTTGGCTAGAGAGCTC-1	PDAC-027-01-1A	NA	Unknow	-78.5144
PDAC-GAATAAGTCTGCAGTA-1	PDAC-027-01-1A	NA	Unknow	-91.171
PDAC-GACACGCAGGGAGTAA-1	PDAC-027-01-1A	NA	Unknow	-84.6133
PDAC-GACGTTATCGCGTTTC-1	PDAC-027-01-1A	NA	Unknow	-67.5182
PDAC-GCACTCTTCTTCGGTC-1	PDAC-027-01-1A	NA	Unknow	-112.234
PDAC-GCATGTAAGCTAGTTC-1	PDAC-027-01-1A	NA	Unknow	-70.0606
PDAC-GCTTCCAAGCACACAG-1	PDAC-027-01-1A	NA	Unknow	-52.786
PDAC-GGCGTGTTCGTATCAG-1	PDAC-027-01-1A	NA	Unknow	-70.601
PDAC-GGGAATGTCTTGGGTA-1	PDAC-027-01-1A	NA	Unknow	-88.6688
PDAC-GGGTCTGGTAACGACG-1	PDAC-027-01-1A	NA	Unknow	-82.1445
PDAC-GTCACGGGTAAATGAC-1	PDAC-027-01-1A	NA	Unknow	-77.7774
PDAC-GTCTCGTTCGTGGTCG-1	PDAC-027-01-1A	NA	Unknow	-83.0958
PDAC-GTGTTAGCATACCATG-1	PDAC-027-01-1A	NA	Unknow	-95.2353
PDAC-TCGCGTTTCAACACTG-1	PDAC-027-01-1A	NA	Unknow	-150.704
PDAC-TTAGTTCGTTTGACTG-1	PDAC-027-01-1A	NA	Unknow	-119.12
PDAC-TTCGAAGAGACAATAC-1	PDAC-027-01-1A	NA	Unknow	-92.8099
PDAC-ACACCAAAGGCATTGG-1	PDAC-027-02-1A	NA	Unknow	-113.202
PDAC-AGCATACGTGCACGAA-1	PDAC-027-02-1A	NA	Unknow	-131.341
PDAC-GACAGAGCAACCGCCA-1	PDAC-027-02-1A	NA	Unknow	-114.792
PDAC-GTAGTCAAGCAGATCG-1	PDAC-027-02-1A	NA	Unknow	-86.5411
PDAC-TCTTCGGAGTACCGGA-1	PDAC-027-02-1A	NA	Unknow	-103.732
PDAC-AAATGCCTCCGCAAGC-1	PDAC-027-03-1A	NA	Unknow	-69.9664
PDAC-ACTGAGTGTTCACGGC-1	PDAC-027-03-1A	NA	Unknow	-80.9889
PDAC-AGAGCGACATAAAGGT-1	PDAC-027-03-1A	NA	Unknow	-108.907
PDAC-AGCGGTCCATCAGTCA-1	PDAC-027-03-1A	NA	Unknow	-83.4149
PDAC-CCTATTAAGTCGTTTG-1	PDAC-027-03-1A	NA	Unknow	-73.1726
PDAC-GCGCAGTAGGAGTTGC-1	PDAC-027-03-1A	NA	Unknow	-105.68
PDAC-ACATCAGTCAGCTCTC-1	PDAC-027-04-1A	NA	Unknow	-104.08
PDAC-GACCAATAGGCAGGTT-1	PDAC-027-04-1A	NA	Unknow	-84.3519
PDAC-GATGAAATCCAAATGC-1	PDAC-027-04-1A	NA	Unknow	-99.3368
PDAC-GCGACCAGTCCAAGTT-1	PDAC-027-04-1A	NA	Unknow	-97.1705
PDAC-GCTCCTACACAACGTT-1	PDAC-027-04-1A	NA	Unknow	-79.654
PDAC-GCTTGAAAGTGAATTG-1	PDAC-027-04-1A	NA	Unknow	-104.25
PDAC-GCTTGAAGTGGTCCGT-1	PDAC-027-04-1A	NA	Unknow	-87.5714
PDAC-TAAGTGCTCTCCAGGG-1	PDAC-027-04-1A	NA	Unknow	-104.578
PDAC-ACTTGTTAGTCGTTTG-1	PDAC-027-05-1A	NA	Unknow	-109.682
PDAC-ATCCGAACAGCCTGTG-1	PDAC-027-05-1A	NA	Unknow	-74.6061
PDAC-ATCTGCCTCAGGTAAA-1	PDAC-027-05-1A	NA	Unknow	-98.3491
PDAC-CAACTAGGTACCGTAT-1	PDAC-027-05-1A	NA	Unknow	-77.5871
PDAC-CACCTTGTCAACTCTT-1	PDAC-027-05-1A	NA	Unknow	-85.3916
PDAC-CACTCCAAGACACTAA-1	PDAC-027-05-1A	NA	Unknow	-94.7359
PDAC-CCATGTCCAGGTCTCG-1	PDAC-027-05-1A	NA	Unknow	-102.409
PDAC-CCTCAGTTCATGGTCA-1	PDAC-027-05-1A	NA	Unknow	-73.197
PDAC-CGATCGGCATAACCTG-1	PDAC-027-05-1A	NA	Unknow	-89.372
PDAC-CGTAGGCGTTCCACAA-1	PDAC-027-05-1A	NA	Unknow	-78.5016
PDAC-CGTCTACAGCCCAGCT-1	PDAC-027-05-1A	NA	Unknow	-81.7838
PDAC-CTACGTCTCTTGAGGT-1	PDAC-027-05-1A	NA	Unknow	-125.768
PDAC-CTCCTAGGTTCTCATT-1	PDAC-027-05-1A	NA	Unknow	-70.2485
PDAC-CTGCGGACAGTAAGAT-1	PDAC-027-05-1A	NA	Unknow	-91.8744
PDAC-GAATGAACAGATGGGT-1	PDAC-027-05-1A	NA	Unknow	-84.4678
PDAC-GACTACAGTGTTTGGT-1	PDAC-027-05-1A	NA	Unknow	-86.7304
PDAC-GAGTCCGTCATCTGTT-1	PDAC-027-05-1A	NA	Unknow	-93.0902
PDAC-GATCGTATCATAACCG-1	PDAC-027-05-1A	NA	Unknow	-84.6566
PDAC-GATTCAGCACAGCCCA-1	PDAC-027-05-1A	NA	Unknow	-79.7713
PDAC-GGGCATCGTGACGCCT-1	PDAC-027-05-1A	NA	Unknow	-85.4058
PDAC-GGGTCTGTCTGTCTCG-1	PDAC-027-05-1A	NA	Unknow	NA
PDAC-TCGTACCGTTGATTGC-1	PDAC-027-05-1A	NA	Unknow	-97.4716
PDAC-AAACCTGCACGACTCG-1	PDAC-027-06-1A	NA	Unknow	-69.6464
PDAC-AAAGTAGTCTCATTCA-1	PDAC-027-06-1A	NA	Unknow	-84.8606
PDAC-AACGTTGCAGCCAGAA-1	PDAC-027-06-1A	NA	Unknow	-94.4566
PDAC-AACTCAGCATATGCTG-1	PDAC-027-06-1A	NA	Unknow	-85.0082
PDAC-AATCCAGGTAATCACC-1	PDAC-027-06-1A	NA	Unknow	-88.8483
PDAC-AGCAGCCAGCTGCAAG-1	PDAC-027-06-1A	NA	Unknow	-93.9762
PDAC-CAGGTGCGTGCACTTA-1	PDAC-027-06-1A	NA	Unknow	-77.6107
PDAC-CATGCCTGTGTGACGA-1	PDAC-027-06-1A	NA	Unknow	-74.994
PDAC-CGTCTACCAGCTTCGG-1	PDAC-027-06-1A	NA	Unknow	-84.3858
PDAC-CGTGAGCGTCGCGGTT-1	PDAC-027-06-1A	NA	Unknow	-88.8493
PDAC-CTGAAACCAAGTAGTA-1	PDAC-027-06-1A	NA	Unknow	-106.109
PDAC-CTGTGCTAGCGTTCCG-1	PDAC-027-06-1A	NA	Unknow	-85.4128
PDAC-CTTAACTAGCTGCAAG-1	PDAC-027-06-1A	NA	Unknow	-88.7061
PDAC-GCACATATCCTGTACC-1	PDAC-027-06-1A	NA	Unknow	-88.2937
PDAC-GCTCCTAAGAACAATC-1	PDAC-027-06-1A	NA	Unknow	-90.2636
PDAC-GTACGTACATCGGTTA-1	PDAC-027-06-1A	NA	Unknow	-83.0593
PDAC-GTCACAATCCCATTTA-1	PDAC-027-06-1A	NA	Unknow	-88.4422
PDAC-TCACAAGTCTGTTTGT-1	PDAC-027-06-1A	NA	Unknow	-108.121
PDAC-TCTCTAATCCGCGGTA-1	PDAC-027-06-1A	NA	Unknow	-72.8825
PDAC-TGAAAGAGTACCATCA-1	PDAC-027-06-1A	NA	Unknow	-85.6814
PDAC-TGACGGCGTTCAGACT-1	PDAC-027-06-1A	NA	Unknow	-105.754
PDAC-TTAGGACTCGGCGGTT-1	PDAC-027-06-1A	NA	Unknow	-103.714
PDAC-TTTACTGCACAGACAG-1	PDAC-027-06-1A	NA	Unknow	-105.758
PDAC-TTTACTGCATTATCTC-1	PDAC-027-06-1A	NA	Unknow	-104.624
PDAC-CCTAAAGGTAGCGATG-1	PDAC-027-07-1A	NA	Unknow	-79.7166
PDAC-TAAGAGACACGGCCAT-1	PDAC-027-07-1A	NA	Unknow	-90.4487
PDAC-TGTGGTAGTACTCGCG-1	PDAC-027-08-1A	NA	Unknow	-146.403
PDAC-AAATGCCTCCAGATCA-1	PDAC-027-09-1A	NA	Unknow	-117.054
PDAC-AACACGTTCGAGGTAG-1	PDAC-027-09-1A	NA	Unknow	-170.688
PDAC-AACCGCGCATTATCTC-1	PDAC-027-09-1A	NA	Unknow	-108.39
PDAC-ACACCAAAGGACAGAA-1	PDAC-027-09-1A	NA	Unknow	-106.415
PDAC-ACACTGATCTACGAGT-1	PDAC-027-09-1A	NA	Unknow	-76.7031
PDAC-ACGATGTAGTACTTGC-1	PDAC-027-09-1A	NA	Unknow	-230.625
PDAC-ACTATCTAGTGGGATC-1	PDAC-027-09-1A	NA	Unknow	-51.2427
PDAC-ACTATCTGTTTGGCGC-1	PDAC-027-09-1A	NA	Unknow	NA
PDAC-AGATTGCCAACTTGAC-1	PDAC-027-09-1A	NA	Unknow	-118.079
PDAC-AGTAGTCGTAAACCTC-1	PDAC-027-09-1A	NA	Unknow	-125.44
PDAC-AGTTGGTGTTTGCATG-1	PDAC-027-09-1A	NA	Unknow	-159.944
PDAC-ATCACGACATAAGACA-1	PDAC-027-09-1A	NA	Unknow	-131.846
PDAC-CAAGGCCGTTGACGTT-1	PDAC-027-09-1A	NA	Unknow	-128.133
PDAC-CAGAGAGGTGTAAGTA-1	PDAC-027-09-1A	NA	Unknow	-115.123
PDAC-CAGCTAAGTGTTCTTT-1	PDAC-027-09-1A	NA	Unknow	-133.691
PDAC-CATATGGGTAGCCTAT-1	PDAC-027-09-1A	NA	Unknow	-110.929
PDAC-CCATTCGCAATGGACG-1	PDAC-027-09-1A	NA	Unknow	-90.9849
PDAC-CCCAGTTTCCACTGGG-1	PDAC-027-09-1A	NA	Unknow	-118.991
PDAC-CCCTCCTCATCTCCCA-1	PDAC-027-09-1A	NA	Unknow	-110.571
PDAC-CCTAAAGGTTGGTGGA-1	PDAC-027-09-1A	NA	Unknow	-72.5191
PDAC-CCTAGCTGTGCTCTTC-1	PDAC-027-09-1A	NA	Unknow	-64.0853
PDAC-CCTCTGATCGTTACGA-1	PDAC-027-09-1A	NA	Unknow	-106.875
PDAC-CCTTACGGTTGAACTC-1	PDAC-027-09-1A	NA	Unknow	-168.712
PDAC-CGACTTCTCCTTGACC-1	PDAC-027-09-1A	NA	Unknow	NA
PDAC-CGATCGGGTCCCTACT-1	PDAC-027-09-1A	NA	Unknow	-97.7931
PDAC-CGCTTCAAGTTTCCTT-1	PDAC-027-09-1A	NA	Unknow	-38.829
PDAC-CGTCCATTCGGAAATA-1	PDAC-027-09-1A	NA	Unknow	-76.2769
PDAC-CGTTCTGGTGAAAGAG-1	PDAC-027-09-1A	NA	Unknow	-141.286
PDAC-CTCTAATGTATTCTCT-1	PDAC-027-09-1A	NA	Unknow	-92.3362
PDAC-CTGGTCTGTTACGACT-1	PDAC-027-09-1A	NA	Unknow	-77.2855
PDAC-CTTAGGAAGCTTATCG-1	PDAC-027-09-1A	NA	Unknow	-114.872
PDAC-GAAATGACATGATCCA-1	PDAC-027-09-1A	NA	Unknow	-73.9307
PDAC-GAATAAGCACCACGTG-1	PDAC-027-09-1A	NA	Unknow	-102.043
PDAC-GAGGTGACAGATGGGT-1	PDAC-027-09-1A	NA	Unknow	NA
PDAC-GCATACAAGACCCACC-1	PDAC-027-09-1A	NA	Unknow	-161.457
PDAC-GGACAGAAGTGGGCTA-1	PDAC-027-09-1A	NA	Unknow	-165.059
PDAC-GGCTGGTTCGGCGCAT-1	PDAC-027-09-1A	NA	Unknow	-129.863
PDAC-GTAGGCCGTCTCGTTC-1	PDAC-027-09-1A	NA	Unknow	-88.8056
PDAC-GTGCGGTCAGCTTAAC-1	PDAC-027-09-1A	NA	Unknow	-33.316
PDAC-TACTTACGTCTAAACC-1	PDAC-027-09-1A	NA	Unknow	-149.372
PDAC-TCTGAGAAGGGTCTCC-1	PDAC-027-09-1A	NA	Unknow	-175.608
PDAC-TGAGAGGCATCAGTCA-1	PDAC-027-09-1A	NA	Unknow	-84.5542
PDAC-TGCACCTTCAAACCAC-1	PDAC-027-09-1A	NA	Unknow	-165.939
PDAC-TGCCCATCACGAAATA-1	PDAC-027-09-1A	NA	Unknow	-128.253
PDAC-TGCTACCGTCACAAGG-1	PDAC-027-09-1A	NA	Unknow	-121.366
PDAC-TGCTGCTGTCTGCCAG-1	PDAC-027-09-1A	NA	Unknow	-73.7425
PDAC-TGGACGCGTACCGGCT-1	PDAC-027-09-1A	NA	Unknow	-88.0408
PDAC-TGGCTGGTCATCGATG-1	PDAC-027-09-1A	NA	Unknow	-150.595
PDAC-TGTGGTACACCTGGTG-1	PDAC-027-09-1A	NA	Unknow	-134.403
PDAC-TTATGCTCAAACTGCT-1	PDAC-027-09-1A	NA	Unknow	-77.2235
PDAC-TTGACTTTCTGCAGTA-1	PDAC-027-09-1A	NA	Unknow	-78.2413
PDAC-CCATGTCCAATCGAAA-1	PDAC-027-10-1A	NA	Unknow	-133.087
PDAC-CTAGTGATCTACCAGA-1	PDAC-027-10-1A	NA	Unknow	-91.1144
PDAC-ACTGAACGTATTCGTG-1	PDAC-027-11-1A	NA	Unknow	-101.135
PDAC-AGCGTATAGAGCAATT-1	PDAC-027-11-1A	NA	Unknow	-94.6577
PDAC-AGGGAGTGTCCGAACC-1	PDAC-027-11-1A	NA	Unknow	-122.757
PDAC-CACACTCGTTTCCACC-1	PDAC-027-11-1A	NA	Unknow	-90.6705
PDAC-GAAGCAGCACAACGTT-1	PDAC-027-11-1A	NA	Unknow	-102.708
PDAC-GAATAAGCAGGAATCG-1	PDAC-027-11-1A	NA	Unknow	-85.7475
PDAC-GACCAATTCGGAGGTA-1	PDAC-027-11-1A	NA	Unknow	-165.515
PDAC-GAGGTGATCTTGCAAG-1	PDAC-027-11-1A	NA	Unknow	-85.2884
PDAC-GCAATCACATGGTCTA-1	PDAC-027-11-1A	NA	Unknow	-89.5255
PDAC-GGCCGATAGCAATATG-1	PDAC-027-11-1A	NA	Unknow	-101.397
PDAC-TCTATTGAGTTACCCA-1	PDAC-027-11-1A	NA	Unknow	-175.608
PDAC-TGGCCAGTCGCCCTTA-1	PDAC-027-11-1A	NA	Unknow	-89.7394
PDAC-TGTATTCAGGCAAAGA-1	PDAC-027-11-1A	NA	Unknow	-89.4178
PDAC-TTAGGACTCTTGAGGT-1	PDAC-027-11-1A	NA	Unknow	-100.27
PDAC-TTGGCAATCTGGCGTG-1	PDAC-027-11-1A	NA	Unknow	-127.731
PDAC-GAACCTACAGGTGGAT-1	PDAC-027-12-1A	NA	Unknow	-71.4063
PDAC-GTTCATTCACATGGGA-1	PDAC-027-12-1A	NA	Unknow	-20.7131
PDAC-ATCCACCAGACGCTTT-1	PDAC-027-13-1A	NA	Unknow	-89.4188
PDAC-ATCTGCCCATGGTTGT-1	PDAC-027-13-1A	NA	Unknow	-82.9
PDAC-CGATGGCGTAAGTGTA-1	PDAC-027-13-1A	NA	Unknow	-81.3519
PDAC-CGCGGTAGTGTGACCC-1	PDAC-027-13-1A	NA	Unknow	-106.376
PDAC-CTCGAAATCGCGATCG-1	PDAC-027-13-1A	NA	Unknow	-108.024
PDAC-GGACAAGGTCTAAACC-1	PDAC-027-13-1A	NA	Unknow	-80.6975
PDAC-GTACGTAGTTCAACCA-1	PDAC-027-13-1A	NA	Unknow	-71.3358
PDAC-TGAGCCGAGAGGTACC-1	PDAC-027-13-1A	NA	Unknow	-72.4341
PDAC-TGGCGCAAGGACAGAA-1	PDAC-027-13-1A	NA	Unknow	-96.0952
PDAC-AACCGCGAGTGGGATC-1	PDAC-027-14-1A	NA	Unknow	-80.8969
PDAC-CCTACCAGTCGCGTGT-1	PDAC-027-14-1A	NA	Unknow	-70.9874
PDAC-GATCGATGTCGCCATG-1	PDAC-027-14-1A	NA	Unknow	-83.2728
PDAC-TTCTTAGGTGCATCTA-1	PDAC-027-14-1A	NA	Unknow	-106.829
PDAC-ACGGGTCGTTGGGACA-1	PDAC-027-15-1A	NA	Unknow	-88.1526
PDAC-AGGCCACCAGTCACTA-1	PDAC-027-15-1A	NA	Unknow	-79.0612
PDAC-AGTAGTCTCGTATCAG-1	PDAC-027-15-1A	NA	Unknow	-98.129
PDAC-CCCAGTTCATGGTCTA-1	PDAC-027-15-1A	NA	Unknow	-87.8834
PDAC-CGACTTCAGTCGAGTG-1	PDAC-027-15-1A	NA	Unknow	-92.8911
PDAC-CGGGTCATCTGCTGTC-1	PDAC-027-15-1A	NA	Unknow	-81.7347
PDAC-CTCTACGCATATGCTG-1	PDAC-027-15-1A	NA	Unknow	-146.132
PDAC-GACGCGTCATTTCAGG-1	PDAC-027-15-1A	NA	Unknow	NA
PDAC-GAGCAGACACCCATGG-1	PDAC-027-15-1A	NA	Unknow	-96.1336
PDAC-GGGAATGTCTACCTGC-1	PDAC-027-15-1A	NA	Unknow	-97.1602
PDAC-GTAACTGAGAGCCTAG-1	PDAC-027-15-1A	NA	Unknow	-89.7871
PDAC-TACTCGCCACTTCGAA-1	PDAC-027-15-1A	NA	Unknow	-95.6055
PDAC-TGTGTTTTCACATGCA-1	PDAC-027-15-1A	NA	Unknow	-94.863
PDAC-TTCTCAAGTGTTTGTG-1	PDAC-027-15-1A	NA	Unknow	-118.714
PDAC-AATCGGTAGTAAGTAC-1	PDAC-027-16-1A	NA	Unknow	-105.756
PDAC-AGGGTGACACGGCCAT-1	PDAC-027-16-1A	NA	Unknow	-66.2817
PDAC-ATTACTCTCTTGCCGT-1	PDAC-027-16-1A	NA	Unknow	-99.0542
PDAC-CACACCTTCAAACCAC-1	PDAC-027-16-1A	NA	Unknow	-89.6994
PDAC-CCTACCAAGTTAACGA-1	PDAC-027-16-1A	NA	Unknow	-86.0958
PDAC-CGGCTAGAGGCTAGCA-1	PDAC-027-16-1A	NA	Unknow	-84.0302
PDAC-GAAATGAGTTAAGACA-1	PDAC-027-16-1A	NA	Unknow	-83.4424
PDAC-GACAGAGTCACAAACC-1	PDAC-027-16-1A	NA	Unknow	-76.7178
PDAC-GAGCAGACACCTGGTG-1	PDAC-027-16-1A	NA	Unknow	-102.251
PDAC-GATCAGTAGCTACCGC-1	PDAC-027-16-1A	NA	Unknow	-115.028
PDAC-GTATTCTTCAGGATCT-1	PDAC-027-16-1A	NA	Unknow	-118.761
PDAC-TATGCCCGTCGAGTTT-1	PDAC-027-16-1A	NA	Unknow	-116.155
PDAC-TGGCCAGGTCTTGCGG-1	PDAC-027-16-1A	NA	Unknow	-89.1762
PDAC-ACACCGGGTCATCGGC-1	PDAC-027-17-1A	NA	Unknow	-80.7684
PDAC-ATAACGCGTGTTTGGT-1	PDAC-027-17-1A	NA	Unknow	-89.2165
PDAC-CCACGGATCGGATGTT-1	PDAC-027-17-1A	NA	Unknow	-87.821
PDAC-CGATGTAGTCGGATCC-1	PDAC-027-17-1A	NA	Unknow	-78.0089
PDAC-CTACGTCAGTAGTGCG-1	PDAC-027-17-1A	NA	Unknow	-103.662
PDAC-GCAGCCACAGCTCCGA-1	PDAC-027-17-1A	NA	Unknow	-79.9865
PDAC-ACCGTAAGTGGTTTCA-1	PDAC-027-18-1A	NA	Unknow	-91.5017
PDAC-AGCGTATGTCATGCAT-1	PDAC-027-18-1A	NA	Unknow	-103.367
PDAC-ATGCGATAGTGAACGC-1	PDAC-027-18-1A	NA	Unknow	-80.3944
PDAC-CAGTAACTCGAGAGCA-1	PDAC-027-18-1A	NA	Unknow	-138.357
PDAC-CCTTACGAGGCTAGAC-1	PDAC-027-18-1A	NA	Unknow	-109.133
PDAC-CGAGCCAAGTTAGCGG-1	PDAC-027-18-1A	NA	Unknow	-112.259
PDAC-GGCGTGTAGTCGTACT-1	PDAC-027-18-1A	NA	Unknow	-102.123
PDAC-TATCTCACATGCCACG-1	PDAC-027-18-1A	NA	Unknow	-230.625
PDAC-AAAGTAGTCCGTACAA-1	PDAC-027-19-1A	NA	Unknow	-69.418
PDAC-AACTCTTAGACATAAC-1	PDAC-027-19-1A	NA	Unknow	-87.6529
PDAC-AAGCCGCAGATGTTAG-1	PDAC-027-19-1A	NA	Unknow	-45.819
PDAC-AAGGTTCAGCGGATCA-1	PDAC-027-19-1A	NA	Unknow	-94.8281
PDAC-ACCCACTGTGACCAAG-1	PDAC-027-19-1A	NA	Unknow	-66.6949
PDAC-ACTTGTTAGAAACCTA-1	PDAC-027-19-1A	NA	Unknow	-84.6468
PDAC-ATCATGGTCGCCATAA-1	PDAC-027-19-1A	NA	Unknow	-74.3134
PDAC-ATCTACTCAGCGTTCG-1	PDAC-027-19-1A	NA	Unknow	-104.886
PDAC-ATTTCTGTCACGCATA-1	PDAC-027-19-1A	NA	Unknow	-68.1955
PDAC-CAAGATCGTCTCTCTG-1	PDAC-027-19-1A	NA	Unknow	-102.962
PDAC-CACCTTGGTTGAACTC-1	PDAC-027-19-1A	NA	Unknow	-85.0466
PDAC-CAGAGAGTCCGATATG-1	PDAC-027-19-1A	NA	Unknow	-151.363
PDAC-CAGGTGCCAGTCTTCC-1	PDAC-027-19-1A	NA	Unknow	-128.011
PDAC-CATCAAGTCATAAAGG-1	PDAC-027-19-1A	NA	Unknow	-103.767
PDAC-CATCGGGAGGAATCGC-1	PDAC-027-19-1A	NA	Unknow	-108.114
PDAC-CATCGGGAGTGGCACA-1	PDAC-027-19-1A	NA	Unknow	-92.5605
PDAC-CCAATCCGTATCTGCA-1	PDAC-027-19-1A	NA	Unknow	-137.451
PDAC-CCGTACTGTCATATGC-1	PDAC-027-19-1A	NA	Unknow	-127.274
PDAC-CGAGCACTCAAACCGT-1	PDAC-027-19-1A	NA	Unknow	-112.138
PDAC-CGAGCCACATCGGGTC-1	PDAC-027-19-1A	NA	Unknow	-104.094
PDAC-CGGAGCTGTGTCTGAT-1	PDAC-027-19-1A	NA	Unknow	-106.257
PDAC-CGTCCATTCACCGGGT-1	PDAC-027-19-1A	NA	Unknow	-85.0711
PDAC-CTAACTTCAGGGAGAG-1	PDAC-027-19-1A	NA	Unknow	-122.076
PDAC-CTACGTCGTCTTGTCC-1	PDAC-027-19-1A	NA	Unknow	-113.178
PDAC-CTCATTACAGTGACAG-1	PDAC-027-19-1A	NA	Unknow	-99.6098
PDAC-CTCCTAGTCGCATGAT-1	PDAC-027-19-1A	NA	Unknow	-119.523
PDAC-CTCGAGGCAGGTCGTC-1	PDAC-027-19-1A	NA	Unknow	-128.508
PDAC-CTCTGGTGTCGCTTCT-1	PDAC-027-19-1A	NA	Unknow	-117.244
PDAC-CTTCTCTAGCGTAATA-1	PDAC-027-19-1A	NA	Unknow	-85.7597
PDAC-CTTCTCTAGGGTCTCC-1	PDAC-027-19-1A	NA	Unknow	-60.4972
PDAC-GAAGCAGCAGCTGCTG-1	PDAC-027-19-1A	NA	Unknow	-85.6511
PDAC-GAATAAGCATGCAATC-1	PDAC-027-19-1A	NA	Unknow	-88.6877
PDAC-GACTACAGTTATCGGT-1	PDAC-027-19-1A	NA	Unknow	-80.5949
PDAC-GATCGCGCACACTGCG-1	PDAC-027-19-1A	NA	Unknow	-103.426
PDAC-GCAATCAGTACCAGTT-1	PDAC-027-19-1A	NA	Unknow	-126.22
PDAC-GCTCTGTCAGGGTTAG-1	PDAC-027-19-1A	NA	Unknow	-116.291
PDAC-GGACGTCTCGGCTTGG-1	PDAC-027-19-1A	NA	Unknow	-78.4181
PDAC-GGATTACAGGCTCATT-1	PDAC-027-19-1A	NA	Unknow	-129.307
PDAC-GGGCATCTCGCTTGTC-1	PDAC-027-19-1A	NA	Unknow	-92.3924
PDAC-GGTATTGAGATTACCC-1	PDAC-027-19-1A	NA	Unknow	-20.7131
PDAC-GTATCTTCACGGTTTA-1	PDAC-027-19-1A	NA	Unknow	-96.0183
PDAC-GTCACGGAGATTACCC-1	PDAC-027-19-1A	NA	Unknow	-110.305
PDAC-GTGCATAGTCGAACAG-1	PDAC-027-19-1A	NA	Unknow	-175.608
PDAC-GTTCATTTCGATCCCT-1	PDAC-027-19-1A	NA	Unknow	-80.5348
PDAC-GTTCTCGCAAAGTCAA-1	PDAC-027-19-1A	NA	Unknow	-86.5098
PDAC-GTTCTCGGTTAAGAAC-1	PDAC-027-19-1A	NA	Unknow	-95.5234
PDAC-TATGCCCCACTTAAGC-1	PDAC-027-19-1A	NA	Unknow	-78.8245
PDAC-TCAATCTCATGCCCGA-1	PDAC-027-19-1A	NA	Unknow	-104.789
PDAC-TCAGCAAGTTCGCGAC-1	PDAC-027-19-1A	NA	Unknow	-100.025
PDAC-TCCCGATCAGCGTAAG-1	PDAC-027-19-1A	NA	Unknow	-91.8285
PDAC-TCGCGAGCAGCTCGAC-1	PDAC-027-19-1A	NA	Unknow	-97.3652
PDAC-TCGTACCTCGGACAAG-1	PDAC-027-19-1A	NA	Unknow	-97.972
PDAC-TGATTTCAGCTAGTCT-1	PDAC-027-19-1A	NA	Unknow	-68.5548
PDAC-TGCACCTTCGATGAGG-1	PDAC-027-19-1A	NA	Unknow	-60.1436
PDAC-TGCCCTACAAGGGTCA-1	PDAC-027-19-1A	NA	Unknow	-230.625
PDAC-TGCGGGTTCGAGAACG-1	PDAC-027-19-1A	NA	Unknow	-132.194
PDAC-TGGGAAGTCAACACGT-1	PDAC-027-19-1A	NA	Unknow	-99.0148
PDAC-TTAACTCGTTCGTCTC-1	PDAC-027-19-1A	NA	Unknow	-92.9049
PDAC-TTAACTCTCTGCTTGC-1	PDAC-027-19-1A	NA	Unknow	-98.7005
PDAC-TTATGCTCAAAGGAAG-1	PDAC-027-19-1A	NA	Unknow	-75.3088
PDAC-TTATGCTCAGATTGCT-1	PDAC-027-19-1A	NA	Unknow	-88.2782
PDAC-TTGACTTGTTGATTGC-1	PDAC-027-19-1A	NA	Unknow	-66.0393
PDAC-TTGCCGTAGATGGCGT-1	PDAC-027-19-1A	NA	Unknow	-102.159
PDAC-TTGTAGGTCAGTACGT-1	PDAC-027-19-1A	NA	Unknow	-88.0128
PDAC-TTTATGCAGAGCCCAA-1	PDAC-027-19-1A	NA	Unknow	-89.5457
PDAC-TTTATGCGTGGCTCCA-1	PDAC-027-19-1A	NA	Unknow	-89.7847
PDAC-AAGCCGCAGCGTTCCG-1	PDAC-027-20-1A	NA	Unknow	-100.255
PDAC-AGCTCCTAGTCTCAAC-1	PDAC-027-20-1A	NA	Unknow	-95.8954
PDAC-ATCACGACACCAACCG-1	PDAC-027-20-1A	NA	Unknow	-101.738
PDAC-ATGCGATTCGTTTAGG-1	PDAC-027-20-1A	NA	Unknow	-98.8401
PDAC-CGGACTGCAGTCGTGC-1	PDAC-027-20-1A	NA	Unknow	-88.1449
PDAC-CTCGAAAAGATCGATA-1	PDAC-027-20-1A	NA	Unknow	-93.8043
PDAC-GACGTGCCACCAGTTA-1	PDAC-027-20-1A	NA	Unknow	-112.177
PDAC-GCGACCACATACGCCG-1	PDAC-027-20-1A	NA	Unknow	-98.5731
PDAC-GCTCTGTTCTGTTGAG-1	PDAC-027-20-1A	NA	Unknow	-97.2781
PDAC-TACGGGCGTGGCTCCA-1	PDAC-027-20-1A	NA	Unknow	-121.57
PDAC-TCTCTAATCTGCTGTC-1	PDAC-027-20-1A	NA	Unknow	-106.251
PDAC-GACGTTAAGGCAGGTT-1	PDAC-027-21-1A	NA	Unknow	-52.9938
PDAC-AAGACCTTCTTTACAC-1	PDAC-027-22-1A	NA	Unknow	-75.9354
PDAC-ACCCACTCACATGGGA-1	PDAC-027-22-1A	NA	Unknow	-123.525
PDAC-CCTATTAGTCTCAACA-1	PDAC-027-22-1A	NA	Unknow	-92.8765
PDAC-TGGGCGTAGAGCTATA-1	PDAC-027-22-1A	NA	Unknow	-76.1725
PDAC-ACAGCCGAGCTAGGCA-1	PDAC-027-23-1A	NA	Unknow	-59.3174
PDAC-ACAGCTAGTTCAGCGC-1	PDAC-027-23-1A	NA	Unknow	-116.294
PDAC-AGGTCCGAGAGTCTGG-1	PDAC-027-23-1A	NA	Unknow	-101.586
PDAC-AGGTCCGAGGGCTTCC-1	PDAC-027-23-1A	NA	Unknow	-115.805
PDAC-CATCGGGAGCTGAACG-1	PDAC-027-23-1A	NA	Unknow	-136.327
PDAC-CCTAGCTGTATCGCAT-1	PDAC-027-23-1A	NA	Unknow	-96.3735
PDAC-CGCGTTTGTACTTCTT-1	PDAC-027-23-1A	NA	Unknow	-102.734
PDAC-CGGACGTTCTATCGCC-1	PDAC-027-23-1A	NA	Unknow	-151.563
PDAC-CGTGTAAGTAGCTCCG-1	PDAC-027-23-1A	NA	Unknow	-89.3421
PDAC-CGTTAGAAGAAGGTTT-1	PDAC-027-23-1A	NA	Unknow	-122.279
PDAC-CTACATTTCTCGTATT-1	PDAC-027-23-1A	NA	Unknow	-88.6915
PDAC-CTCGTACTCTCTAGGA-1	PDAC-027-23-1A	NA	Unknow	-59.3253
PDAC-CTGAAGTCATCCTAGA-1	PDAC-027-23-1A	NA	Unknow	-89.8244
PDAC-CTTAGGAAGGATTCGG-1	PDAC-027-23-1A	NA	Unknow	-99.2575
PDAC-GACTGCGGTTGTACAC-1	PDAC-027-23-1A	NA	Unknow	-108.529
PDAC-GACTGCGTCCTACAGA-1	PDAC-027-23-1A	NA	Unknow	-95.5942
PDAC-GGACATTCACTTACGA-1	PDAC-027-23-1A	NA	Unknow	-77.0613
PDAC-GTTCATTTCCATGAGT-1	PDAC-027-23-1A	NA	Unknow	-98.6226
PDAC-TCGGGACTCCTTGGTC-1	PDAC-027-23-1A	NA	Unknow	-91.4577
PDAC-TCGGTAAGTTACAGAA-1	PDAC-027-23-1A	NA	Unknow	-95.0574
PDAC-TGCTACCTCATCGATG-1	PDAC-027-23-1A	NA	Unknow	-146.016
PDAC-TTCGAAGAGGCGACAT-1	PDAC-027-23-1A	NA	Unknow	-101.97
PDAC-TTGACTTAGGCTATCT-1	PDAC-027-23-1A	NA	Unknow	-119.201
PDAC-AAATGCCGTAATCGTC-1	PDAC-027-24-1A	NA	Unknow	-110.526
PDAC-ACTGTCCTCCGAGCCA-1	PDAC-027-24-1A	NA	Unknow	-88.5273
PDAC-AGATCTGTCTTGGGTA-1	PDAC-027-24-1A	NA	Unknow	-113.53
PDAC-ATTGGACGTTCACCTC-1	PDAC-027-24-1A	NA	Unknow	-88.414
PDAC-CAACCAAAGACTGGGT-1	PDAC-027-24-1A	NA	Unknow	-31.2762
PDAC-CAACCAACATGGTTGT-1	PDAC-027-24-1A	NA	Unknow	-89.7009
PDAC-CCTCAGTTCGTGACAT-1	PDAC-027-24-1A	NA	Unknow	-92.8693
PDAC-CCTCTGAGTTTGTGTG-1	PDAC-027-24-1A	NA	Unknow	-91.3594
PDAC-CGTCAGGTCTACGAGT-1	PDAC-027-24-1A	NA	Unknow	-80.8928
PDAC-GATTCAGGTTCAGTAC-1	PDAC-027-24-1A	NA	Unknow	-94.2206
PDAC-GCAATCACAGACGCAA-1	PDAC-027-24-1A	NA	Unknow	-50.5194
PDAC-GCACTCTTCTAGAGTC-1	PDAC-027-24-1A	NA	Unknow	-105.893
PDAC-GCATACAAGCGATTCT-1	PDAC-027-24-1A	NA	Unknow	-93.5328
PDAC-GGGATGACATTTCAGG-1	PDAC-027-24-1A	NA	Unknow	-89.5286
PDAC-GTCACAATCACTTCAT-1	PDAC-027-24-1A	NA	Unknow	-88.0101
PDAC-GTCATTTTCTTTAGTC-1	PDAC-027-24-1A	NA	Unknow	-137.047
PDAC-TAAACCGCACTAGTAC-1	PDAC-027-24-1A	NA	Unknow	-87.9332
PDAC-TACAGTGTCGCGCCAA-1	PDAC-027-24-1A	NA	Unknow	-102.457
PDAC-TAGGCATTCTTAGAGC-1	PDAC-027-24-1A	NA	Unknow	-96.0385
PDAC-TATGCCCGTGGTTTCA-1	PDAC-027-24-1A	NA	Unknow	-79.5156
PDAC-TCAATCTCACCGATAT-1	PDAC-027-24-1A	NA	Unknow	-132.042
PDAC-TCCCGATAGACACTAA-1	PDAC-027-24-1A	NA	Unknow	-99.2158
PDAC-TCGAGGCTCCAAAGTC-1	PDAC-027-24-1A	NA	Unknow	-96.2286
PDAC-TGCCCTACATACTCTT-1	PDAC-027-24-1A	NA	Unknow	-51.9319
PDAC-TGTTCCGGTGTGGTTT-1	PDAC-027-24-1A	NA	Unknow	-83.5852
PDAC-TTCCCAGAGTGTGAAT-1	PDAC-027-24-1A	NA	Unknow	-114.898
AML-AGGGGCAGGCCC	AML-029-02-1E	NA	Unknow	-34.6136
AML-AGTATCTCGCTA	AML-029-02-1E	NA	Unknow	-63.3492
AML-AACAGTAATTCA	AML-029-03-1E	NA	Unknow	-18.6079
AML-AATCGTGCAAAG	AML-029-03-1E	NA	Unknow	-58.205
AML-AATTACTAAGCT	AML-029-03-1E	NA	Unknow	-105.055
AML-ACAAGATAAGCC	AML-029-03-1E	NA	Unknow	-112.775
AML-ACAAGCTGGTTC	AML-029-03-1E	NA	Unknow	-106.109
AML-ACCAGTCAGCTA	AML-029-03-1E	NA	Unknow	-142.474
AML-ACCTCAGACCCG	AML-029-03-1E	NA	Unknow	-26.865
AML-AGAATCATCACA	AML-029-03-1E	NA	Unknow	-121.87
AML-AGACCAGCATCC	AML-029-03-1E	NA	Unknow	-134.767
AML-AGTGAAGCGACG	AML-029-03-1E	NA	Unknow	-83.898
AML-ATCAACGCATCC	AML-029-03-1E	NA	Unknow	-61.382
AML-ATCTCCTATCCC	AML-029-03-1E	NA	Unknow	36.6927
AML-ATGACGCGAGTT	AML-029-03-1E	NA	Unknow	-51.7177
AML-ATGTGATGTTCA	AML-029-03-1E	NA	Unknow	-159.569
AML-CACCCCAACCCG	AML-029-03-1E	NA	Unknow	NA
AML-CACCGTCGAGTA	AML-029-03-1E	NA	Unknow	-91.5131
AML-CACGTGTGTAAG	AML-029-03-1E	NA	Unknow	-18.8161
AML-CAGCCGCCTCTC	AML-029-03-1E	NA	Unknow	-20.7131
AML-CAGTCCTATAAA	AML-029-03-1E	NA	Unknow	NA
AML-CCCAATGGAGAT	AML-029-03-1E	NA	Unknow	NA
AML-CCGAGATATCCG	AML-029-03-1E	NA	Unknow	-100.365
AML-CCTCGGCTACGT	AML-029-03-1E	NA	Unknow	-101.588
AML-CGACTATCGCGT	AML-029-03-1E	NA	Unknow	NA
AML-CGGCGCCAATTC	AML-029-03-1E	NA	Unknow	-122.168
AML-CGGGAGCTTAGG	AML-029-03-1E	NA	Unknow	-128.653
AML-CGGTAAAACACC	AML-029-03-1E	NA	Unknow	-59.3109
AML-CGTGGCGTCTTT	AML-029-03-1E	NA	Unknow	-64.8893
AML-CTAATCGTTCAC	AML-029-03-1E	NA	Unknow	-113.399
AML-CTGGCTGGTATC	AML-029-03-1E	NA	Unknow	-65.8196
AML-GAGCAAGGAGTA	AML-029-03-1E	NA	Unknow	-102.066
AML-GATATGCATCTG	AML-029-03-1E	NA	Unknow	-155.672
AML-GCACTCCTCCAC	AML-029-03-1E	NA	Unknow	-105.055
AML-GCCGGATGAGGC	AML-029-03-1E	NA	Unknow	-120.143
AML-GCGGCACTAGTA	AML-029-03-1E	NA	Unknow	-230.625
AML-GCTCGGCTGTCT	AML-029-03-1E	NA	Unknow	NA
AML-GGCATTTGTAAA	AML-029-03-1E	NA	Unknow	-20.7131
AML-GGGATACGCCGA	AML-029-03-1E	NA	Unknow	-159.569
AML-GGGTCTGGGTTG	AML-029-03-1E	NA	Unknow	-115.991
AML-GGTTGCTGAGAT	AML-029-03-1E	NA	Unknow	-101.224
AML-GTACGCTGCCAC	AML-029-03-1E	NA	Unknow	-85.1316
AML-GTAGAGGGCTGC	AML-029-03-1E	NA	Unknow	-25.9889
AML-GTCATAGATCAA	AML-029-03-1E	NA	Unknow	-78.9016
AML-GTCCGCCTTAGA	AML-029-03-1E	NA	Unknow	97.1708
AML-GTCTTTCAGAGT	AML-029-03-1E	NA	Unknow	-79.1155
AML-TAGTGATGCTAA	AML-029-03-1E	NA	Unknow	-98.7494
AML-TATATTCCTTCA	AML-029-03-1E	NA	Unknow	-44.9795
AML-TCAGGGCTTTAT	AML-029-03-1E	NA	Unknow	-105.781
AML-TCGGATACAGTA	AML-029-03-1E	NA	Unknow	NA
AML-TGCCGGAATTGC	AML-029-03-1E	NA	Unknow	NA
AML-TGCCTAGTACCA	AML-029-03-1E	NA	Unknow	-80.7177
AML-TGCTGTTAGCGA	AML-029-03-1E	NA	Unknow	-92.4556
AML-TGTGATTAATAG	AML-029-03-1E	NA	Unknow	-59.7009
AML-TTACACTGTAGC	AML-029-03-1E	NA	Unknow	-154.045
AML-TTGTGGGGCTGC	AML-029-03-1E	NA	Unknow	-100.049
AML-ACGTGCGACAGC	AML-029-04-1E	NA	Unknow	-18.7809
AML-CAGCGCCTTATA	AML-029-04-1E	NA	Unknow	-33.5682
AML-CCTAAGTTACCA	AML-029-04-1E	NA	Unknow	-60.0202
AML-CGAGCTCACATC	AML-029-04-1E	NA	Unknow	14.3463
AML-CGGCGTGCGGCC	AML-029-04-1E	NA	Unknow	40.593
AML-CGTTCAGGCTAC	AML-029-04-1E	NA	Unknow	22.971
AML-CTAATGTTCGCG	AML-029-04-1E	NA	Unknow	-44.7659
AML-CTCCAGTTAAAC	AML-029-04-1E	NA	Unknow	-47.5645
AML-GAAAGTGGCCAT	AML-029-04-1E	NA	Unknow	-63.9321
AML-GAACCACATGGC	AML-029-04-1E	NA	Unknow	-15.8152
AML-GACTACTACCAA	AML-029-04-1E	NA	Unknow	40.593
AML-GACTGCCACGAG	AML-029-04-1E	NA	Unknow	-31.4086
AML-GCTGTTACTAAC	AML-029-04-1E	NA	Unknow	22.8024
AML-GTATGAGACGCG	AML-029-04-1E	NA	Unknow	-43.5125
AML-GTCGGCGAATGC	AML-029-04-1E	NA	Unknow	-159.569
AML-TCCCGCCGCATA	AML-029-04-1E	NA	Unknow	-23.789
AML-TTCCGTATGCCA	AML-029-04-1E	NA	Unknow	-43.2897
AML-GCACCAGCACCC	AML-029-05-1E	NA	Unknow	-71.2564
AML-AGCACCCTACGA	AML-029-06-1E	NA	Unknow	-90.7691
AML-CCGTGCGAATAT	AML-029-06-1E	NA	Unknow	-40.3648
AML-CGGGATTTCGTA	AML-029-06-1E	NA	Unknow	-59.4878
AML-ACCACTGTTGAA	AML-029-07-1E	NA	Unknow	-60.3604
AML-AATCTCTGGCGG	AML-029-10-1E	NA	Unknow	-33.1797
AML-CACTAGTACGAC	AML-029-10-1E	NA	Unknow	-56.8817
AML-CCCCCCTAGTAT	AML-029-10-1E	NA	Unknow	-74.7792
AML-CTGTAACATACN	AML-029-10-1E	NA	Unknow	-70.707
AML-GCCCTCGCAGGN	AML-029-10-1E	NA	Unknow	-85.5114
AML-GGCATCTCCGCT	AML-029-10-1E	NA	Unknow	NA
AML-TCCAGGCGGTCN	AML-029-10-1E	NA	Unknow	-90.0582
AML-TCGGACGCAGAT	AML-029-10-1E	NA	Unknow	-90.3575
AML-AGGGTTTTTAAC	AML-029-11-1E	NA	Unknow	-63.5919
AML-ATCACACCTACN	AML-029-11-1E	NA	Unknow	-55.9074
AML-GTATGAACGGCC	AML-029-11-1E	NA	Unknow	-28.7478
AML-TGAGCGCAGTCG	AML-029-11-1E	NA	Unknow	-70.5647
AML-AAAGTTTCGTCC	AML-029-12-1E	NA	Unknow	-79.3738
AML-AATCAATGCCCC	AML-029-12-1E	NA	Unknow	-73.9124
AML-AATGAGCAACTC	AML-029-12-1E	NA	Unknow	-43.6405
AML-ACACACTTGCGA	AML-029-12-1E	NA	Unknow	-118.669
AML-ACAGGAGAGTCT	AML-029-12-1E	NA	Unknow	-120.556
AML-ACAGTTGCGGAN	AML-029-12-1E	NA	Unknow	-51.061
AML-ACCCCGATCTAC	AML-029-12-1E	NA	Unknow	-68.8224
AML-ACGACCCCAATC	AML-029-12-1E	NA	Unknow	-77.1758
AML-ACGGACTTTCAC	AML-029-12-1E	NA	Unknow	-156.411
AML-ACTAGTAGATTT	AML-029-12-1E	NA	Unknow	-190.838
AML-ACTCGCGTGGCT	AML-029-12-1E	NA	Unknow	-159.569
AML-ACTGGACTGGAN	AML-029-12-1E	NA	Unknow	-105.902
AML-AGATAATCTTCN	AML-029-12-1E	NA	Unknow	-130.178
AML-AGTGAGGCGTCG	AML-029-12-1E	NA	Unknow	-111.763
AML-ATAGGCAGCATN	AML-029-12-1E	NA	Unknow	-115.307
AML-ATCTGTTTGCCC	AML-029-12-1E	NA	Unknow	-124.466
AML-ATGAACAGAGAG	AML-029-12-1E	NA	Unknow	-93.5101
AML-ATGCAGTTCGCN	AML-029-12-1E	NA	Unknow	-74.3085
AML-ATGCAGTTCGTC	AML-029-12-1E	NA	Unknow	-90.7898
AML-ATTCGCCGATGG	AML-029-12-1E	NA	Unknow	-110.369
AML-ATTGCCGCCGGN	AML-029-12-1E	NA	Unknow	-128.909
AML-CAACATACGCTA	AML-029-12-1E	NA	Unknow	-70.7204
AML-CATTCCTTGCCN	AML-029-12-1E	NA	Unknow	-86.6737
AML-CCAGCTAATACN	AML-029-12-1E	NA	Unknow	-171.282
AML-CCCGACCACTCT	AML-029-12-1E	NA	Unknow	-94.2083
AML-CCCTTGACAATN	AML-029-12-1E	NA	Unknow	-67.2536
AML-CCGTGTACAGAC	AML-029-12-1E	NA	Unknow	-73.7275
AML-CCGTTACTTGGN	AML-029-12-1E	NA	Unknow	-49.5492
AML-CCGTTTCTTTCC	AML-029-12-1E	NA	Unknow	-177.02
AML-CCTGTAAAAGAC	AML-029-12-1E	NA	Unknow	-156.402
AML-CGCGTAAAGTGC	AML-029-12-1E	NA	Unknow	-70.6371
AML-CGGCGGTATGCN	AML-029-12-1E	NA	Unknow	-129.809
AML-CGGGAGCCGTTC	AML-029-12-1E	NA	Unknow	-89.1286
AML-CGGTGAGCGGTN	AML-029-12-1E	NA	Unknow	-118.985
AML-CGGTTGCGTTTN	AML-029-12-1E	NA	Unknow	-57.8613
AML-CGTTGAAGCCTT	AML-029-12-1E	NA	Unknow	-132.421
AML-CTCAGAGTGCCN	AML-029-12-1E	NA	Unknow	-126.639
AML-CTGAACATAACN	AML-029-12-1E	NA	Unknow	-120.836
AML-CTGAATTTAGAN	AML-029-12-1E	NA	Unknow	6.60054
AML-GAATAGAATGGA	AML-029-12-1E	NA	Unknow	-74.3741
AML-GACTAACCACGT	AML-029-12-1E	NA	Unknow	-45.9709
AML-GCCCGCGGGTGC	AML-029-12-1E	NA	Unknow	-115.21
AML-GCCCGTTAAGTC	AML-029-12-1E	NA	Unknow	-122.128
AML-GCGCAAGGTCCT	AML-029-12-1E	NA	Unknow	-165.337
AML-GCGCGCTCGCCC	AML-029-12-1E	NA	Unknow	-83.8772
AML-GCGGTCACCTTN	AML-029-12-1E	NA	Unknow	-80.501
AML-GCTGACCAAAAG	AML-029-12-1E	NA	Unknow	-123.017
AML-GGAACAGAAGTT	AML-029-12-1E	NA	Unknow	-91.6229
AML-GGCAGTCCCCAC	AML-029-12-1E	NA	Unknow	-11.5092
AML-GGCGCGTAGTAG	AML-029-12-1E	NA	Unknow	-126.305
AML-GGTCCAACGGTN	AML-029-12-1E	NA	Unknow	6.60054
AML-GGTGCCATTACA	AML-029-12-1E	NA	Unknow	-73.5795
AML-GGTTCTTGCAAG	AML-029-12-1E	NA	Unknow	-29.1748
AML-GTACAGCCTGGN	AML-029-12-1E	NA	Unknow	-108.762
AML-GTAGAGATCAAT	AML-029-12-1E	NA	Unknow	-101.958
AML-GTGCCTGTGACN	AML-029-12-1E	NA	Unknow	-47.7821
AML-GTTCGAGTTCTA	AML-029-12-1E	NA	Unknow	NA
AML-TACAAATCGTTA	AML-029-12-1E	NA	Unknow	NA
AML-TAGTAGGATTCA	AML-029-12-1E	NA	Unknow	-100.458
AML-TCGTTAAGTAGN	AML-029-12-1E	NA	Unknow	-38.1429
AML-TGACGAACCACA	AML-029-12-1E	NA	Unknow	NA
AML-TGAGTACGTTTA	AML-029-12-1E	NA	Unknow	-57.3366
AML-TGCATATTAGAG	AML-029-12-1E	NA	Unknow	-43.607
AML-TGCCCGCGTAGN	AML-029-12-1E	NA	Unknow	-104.563
AML-TGCCGGGAGCAN	AML-029-12-1E	NA	Unknow	-90.144
AML-TGTTGGGACCTT	AML-029-12-1E	NA	Unknow	-93.161
AML-TTAAGCTGCTAT	AML-029-12-1E	NA	Unknow	-153.593
AML-TTAATCATGGTC	AML-029-12-1E	NA	Unknow	-135.538
AML-TTAGTTGTCAAG	AML-029-12-1E	NA	Unknow	-125.592
AML-TTCGGCCCTGAN	AML-029-12-1E	NA	Unknow	-98.0477
AML-TTGGCCACCCTN	AML-029-12-1E	NA	Unknow	-100.143
AML-TTTTTATAAGGN	AML-029-12-1E	NA	Unknow	-40.8262
AML-CCCATGAGAGCT	AML-029-13-1E	NA	Unknow	-18.0971
AML-ACGGCGCAGCCA	AML-029-17-1E	NA	Unknow	-80.501
AML-CTAGTAGTAGAC	AML-029-17-1E	NA	Unknow	-46.7416
AML-GAAAATCAGATG	AML-029-17-1E	NA	Unknow	-89.787
AML-GGTTATGCAACG	AML-029-17-1E	NA	Unknow	-94.9769
AML-GTGAACAGACTT	AML-029-17-1E	NA	Unknow	-66.6178
AML-GTTACGCTAGGN	AML-029-17-1E	NA	Unknow	-60.3126
AML-GTTTTAAACACT	AML-029-17-1E	NA	Unknow	-68.1733
AML-TCACGATTTTTC	AML-029-17-1E	NA	Unknow	-59.7949
AML-TCAGGAATTGCN	AML-029-17-1E	NA	Unknow	-21.8228
AML-CTCTTTAAGGGN	AML-029-18-1E	NA	Unknow	-61.4544
AML-AAAAAATGATGN	AML-029-20-1E	NA	Unknow	-116.711
AML-CCTCGCTTTGAA	AML-029-20-1E	NA	Unknow	-106.765
AML-AACTAAGACTTC	AML-029-22-1E	NA	Unknow	-24.0706
AML-ACAGGCAAATGN	AML-029-22-1E	NA	Unknow	-82.4947
AML-ACCAAGGGCACC	AML-029-22-1E	NA	Unknow	-45.3355
AML-ACTTACGGCTTC	AML-029-22-1E	NA	Unknow	-59.0183
AML-ACTTTGCTGCCC	AML-029-22-1E	NA	Unknow	-92.3823
AML-AGTGAGCATCGG	AML-029-22-1E	NA	Unknow	-65.6879
AML-AGTTCCGACGTA	AML-029-22-1E	NA	Unknow	-127.118
AML-ATAACGCGACAA	AML-029-22-1E	NA	Unknow	-105.973
AML-ATTGCCTCGTGA	AML-029-22-1E	NA	Unknow	-81.7903
AML-CAGAATAACCCN	AML-029-22-1E	NA	Unknow	-2.5949
AML-CAGTTTCCTAAT	AML-029-22-1E	NA	Unknow	-97.6255
AML-CCGGTTACTAAC	AML-029-22-1E	NA	Unknow	-119.929
AML-CGACAACAGATN	AML-029-22-1E	NA	Unknow	-80.8884
AML-CGTCGAATATTA	AML-029-22-1E	NA	Unknow	-76.6689
AML-CTCACGCGCACT	AML-029-22-1E	NA	Unknow	-124.116
AML-CTCCGCGCAGTA	AML-029-22-1E	NA	Unknow	-110.867
AML-GATAAGGATCAC	AML-029-22-1E	NA	Unknow	-5.39963
AML-GCGGTCCGGGCA	AML-029-22-1E	NA	Unknow	-90.7734
AML-GCGTACAGTGAG	AML-029-22-1E	NA	Unknow	-84.8186
AML-GGCTTACATTTA	AML-029-22-1E	NA	Unknow	-70.0442
AML-TACCCTAAGCCA	AML-029-22-1E	NA	Unknow	-94.8383
AML-TCCCGTCACTTA	AML-029-22-1E	NA	Unknow	-51.6844
AML-TGACGCACGGAG	AML-029-22-1E	NA	Unknow	-115.614
AML-TTTCCGTCCAAN	AML-029-22-1E	NA	Unknow	-170.853
AML-ATCGTCGCGGCT	AML-029-24-1E	NA	Unknow	-37.7941
AML-CACATATCGTGN	AML-029-24-1E	NA	Unknow	-123.414
AML-CTCGAGCTTCAA	AML-029-24-1E	NA	Unknow	-77.4094
AML-GTACTTCGTAAA	AML-029-24-1E	NA	Unknow	-16.7998
AML-TAACCGCCGTTT	AML-029-24-1E	NA	Unknow	-45.6389
AML-TAGGCGTCATCT	AML-029-24-1E	NA	Unknow	-29.188
AML-ACCTATTTAGGT	AML-029-26-1E	NA	Unknow	-20.7131
AML-GTGACACGCTTC	AML-029-26-1E	NA	Unknow	-32.6437
AML-TTGGTGCTGTTN	AML-029-26-1E	NA	Unknow	-90.0412
AML-CCCACGAATGGN	AML-029-27-1E	NA	Unknow	NA
AML-CCCGATAGACTT	AML-029-33-1E	NA	Unknow	-77.9792
AML-GCGGATGTCCTT	AML-029-33-1E	NA	Unknow	-7.58005
AML-CCTGTGACCGTN	AML-029-34-1E	NA	Unknow	-100.049
AML-CTACACATTGGC	AML-029-34-1E	NA	Unknow	-47.5581
AML-GTGCGTATCCAA	AML-029-34-1E	NA	Unknow	-98.9748
AML-AAATTCGAGGGG	AML-029-35-1E	NA	Unknow	-63.8496
AML-AATGAAACCATG	AML-029-35-1E	NA	Unknow	-30.292
AML-AGCAACCCTTGT	AML-029-35-1E	NA	Unknow	-83.8717
AML-AGCCAGTTATCG	AML-029-35-1E	NA	Unknow	-72.2233
AML-AGGCTCTCCTAC	AML-029-35-1E	NA	Unknow	-68.227
AML-AGTCCCGTGTCC	AML-029-35-1E	NA	Unknow	-19.7889
AML-ATAAAACACCCG	AML-029-35-1E	NA	Unknow	-45.1777
AML-ATCTCATCTGGC	AML-029-35-1E	NA	Unknow	-0.532376
AML-ATTCCTGTACCC	AML-029-35-1E	NA	Unknow	-50.5406
AML-ATTGAAGGTACA	AML-029-35-1E	NA	Unknow	-33.6755
AML-ATTGGACCTCTC	AML-029-35-1E	NA	Unknow	-59.5406
AML-CATTACCCAATT	AML-029-35-1E	NA	Unknow	2.29506
AML-CCACCTTTTGCT	AML-029-35-1E	NA	Unknow	-67.012
AML-CCAGCCCACCCT	AML-029-35-1E	NA	Unknow	NA
AML-CCGGAGGAGTAG	AML-029-35-1E	NA	Unknow	-48.4178
AML-CCTCCCTACGTA	AML-029-35-1E	NA	Unknow	-61.382
AML-CGATGTAGAGCT	AML-029-35-1E	NA	Unknow	-124.467
AML-CGCGGAACTAAA	AML-029-35-1E	NA	Unknow	-46.9604
AML-CGCGTGCCACAT	AML-029-35-1E	NA	Unknow	-37.7991
AML-CGTCCAAGAACG	AML-029-35-1E	NA	Unknow	-140.079
AML-CGTTCGGTCCGA	AML-029-35-1E	NA	Unknow	-113.025
AML-CTAAAGCGTCCC	AML-029-35-1E	NA	Unknow	-24.9901
AML-CTACAGTGAGTT	AML-029-35-1E	NA	Unknow	-31.4496
AML-CTATCGGTGGCG	AML-029-35-1E	NA	Unknow	-50.5406
AML-CTCCTTGCTCGT	AML-029-35-1E	NA	Unknow	NA
AML-CTTCTTTTCACC	AML-029-35-1E	NA	Unknow	NA
AML-GAATATCGCCTG	AML-029-35-1E	NA	Unknow	-159.569
AML-GAGGGCAGCTCG	AML-029-35-1E	NA	Unknow	NA
AML-GAGTGTCCTCTA	AML-029-35-1E	NA	Unknow	NA
AML-GCGCGGAATTAA	AML-029-35-1E	NA	Unknow	NA
AML-GCTCCGTTGTAG	AML-029-35-1E	NA	Unknow	-50.5406
AML-GCTCGCTTTCTA	AML-029-35-1E	NA	Unknow	-61.382
AML-GCTTCTCCCCGA	AML-029-35-1E	NA	Unknow	-21.9844
AML-GGCTTCATACAC	AML-029-35-1E	NA	Unknow	-143.995
AML-GGGTGTTCGCCG	AML-029-35-1E	NA	Unknow	24.2221
AML-GTAAATAATCCC	AML-029-35-1E	NA	Unknow	-73.7275
AML-GTAATGCTCATG	AML-029-35-1E	NA	Unknow	9.24188
AML-GTCCTGAGTCAT	AML-029-35-1E	NA	Unknow	NA
AML-GTTTGTCTGCAC	AML-029-35-1E	NA	Unknow	NA
AML-TCGATGGGGCAC	AML-029-35-1E	NA	Unknow	-50.5406
AML-TCGTGTTGTAAC	AML-029-35-1E	NA	Unknow	-80.8114
AML-TCGTTGCCGTTT	AML-029-35-1E	NA	Unknow	-49.9188
AML-TGCATGTGGACG	AML-029-35-1E	NA	Unknow	NA
AML-TTGAAGAAGTAG	AML-029-35-1E	NA	Unknow	-86.1364
AML-TTTACATTTCCC	AML-029-35-1E	NA	Unknow	-50.5406
AML-TTTGTGTCTCCG	AML-029-35-1E	NA	Unknow	-107.259
AML-AAGGAGAGCCCA	AML-029-36-1E	NA	Unknow	-26.0095
AML-ACCCAGCCTGAT	AML-029-36-1E	NA	Unknow	14.3463
AML-AGAATGAGTAAC	AML-029-36-1E	NA	Unknow	-34.5526
AML-AGCGTGAAAAAT	AML-029-36-1E	NA	Unknow	-100.003
AML-CAATTTCTGAGT	AML-029-36-1E	NA	Unknow	-2.65504
AML-CATCTGGGGGCG	AML-029-36-1E	NA	Unknow	-20.7131
AML-CCCGTCCGGCAG	AML-029-36-1E	NA	Unknow	-16.9702
AML-CCCTACTAGGGC	AML-029-36-1E	NA	Unknow	-34.9371
AML-CCCTTGAGCAAT	AML-029-36-1E	NA	Unknow	NA
AML-CGAAATGGCCTC	AML-029-36-1E	NA	Unknow	-42.7118
AML-CGCTGATCAAGC	AML-029-36-1E	NA	Unknow	-50.5406
AML-CGGGCCCTTAAA	AML-029-36-1E	NA	Unknow	-19.5869
AML-CTGCTCCATCCT	AML-029-36-1E	NA	Unknow	25.3365
AML-CTGTATTTCATC	AML-029-36-1E	NA	Unknow	-54.9188
AML-CTTAGCGCACTT	AML-029-36-1E	NA	Unknow	98.9847
AML-GCGCAGAATCTC	AML-029-36-1E	NA	Unknow	8.21525
AML-GCTCTCCGGTGC	AML-029-36-1E	NA	Unknow	-51.2273
AML-GTATAGTGTCAT	AML-029-36-1E	NA	Unknow	-27.0766
AML-TACCAAACCGCT	AML-029-36-1E	NA	Unknow	-89.1156
AML-TAGAGAGACGGG	AML-029-36-1E	NA	Unknow	-120.59
AML-TCCATTTCCCGC	AML-029-36-1E	NA	Unknow	-53.7522
AML-TCGCTAATGTCC	AML-029-36-1E	NA	Unknow	-105.371
AML-TTAGTCGCCCAC	AML-029-36-1E	NA	Unknow	-50.607
AML-TTCAAATGATTC	AML-029-36-1E	NA	Unknow	-80.501
AML-TTCAATCATCCA	AML-029-36-1E	NA	Unknow	-64.391
UCEC-AACCATGTCAGCTCTC-1	UCEC-024-01-1A	NA	T cell	-79.0253
UCEC-AACTGGTTCAACACTG-1	UCEC-024-01-1A	NA	T cell	-90.444
UCEC-ACCGTAATCGCACTCT-1	UCEC-024-01-1A	NA	T cell	-89.1402
UCEC-ACTGTCCCAATGGTCT-1	UCEC-024-01-1A	NA	T cell	-67.1468
UCEC-AGCCTAAAGTAGATGT-1	UCEC-024-01-1A	NA	T cell	-88.6944
UCEC-AGTAGTCTCAGGTAAA-1	UCEC-024-01-1A	NA	T cell	-90.2555
UCEC-AGTGTCAGTAGCTAAA-1	UCEC-024-01-1A	NA	T cell	-69.8942
UCEC-ATCATGGCAGTCAGCC-1	UCEC-024-01-1A	NA	T cell	-73.6826
UCEC-ATTATCCTCACCTCGT-1	UCEC-024-01-1A	NA	T cell	-57.1531
UCEC-CAGCTGGCACCAGGCT-1	UCEC-024-01-1A	NA	T cell	-70.9056
UCEC-CATTCGCAGTTGTAGA-1	UCEC-024-01-1A	NA	T cell	-95.1136
UCEC-CCATGTCGTCTCATCC-1	UCEC-024-01-1A	NA	T cell	-72.3975
UCEC-CCTCAGTAGCCGGTAA-1	UCEC-024-01-1A	NA	T cell	-58.5214
UCEC-CCTTTCTCAAATTGCC-1	UCEC-024-01-1A	NA	T cell	-83.7727
UCEC-CGAATGTTCAACCATG-1	UCEC-024-01-1A	NA	T cell	-77.2885
UCEC-CGACTTCTCGGATGGA-1	UCEC-024-01-1A	NA	T cell	-100.453
UCEC-CGTTGGGCATTGTGCA-1	UCEC-024-01-1A	NA	T cell	-74.9385
UCEC-CTCATTACAGTACACT-1	UCEC-024-01-1A	NA	T cell	-71.8063
UCEC-CTGGTCTCATTCGACA-1	UCEC-024-01-1A	NA	T cell	-83.8392
UCEC-CTGTTTATCCCTAACC-1	UCEC-024-01-1A	NA	T cell	-87.3027
UCEC-GAAACTCAGCTAGTGG-1	UCEC-024-01-1A	NA	T cell	-56.8052
UCEC-GACTACAAGCAATCTC-1	UCEC-024-01-1A	NA	T cell	-66.3384
UCEC-GCAGTTAGTGGGTCAA-1	UCEC-024-01-1A	NA	T cell	-62.2098
UCEC-GGCAATTCAGATCCAT-1	UCEC-024-01-1A	NA	T cell	-66.7574
UCEC-GGGCATCAGGCGTACA-1	UCEC-024-01-1A	NA	T cell	-70.5857
UCEC-GGGTCTGAGGCACATG-1	UCEC-024-01-1A	NA	T cell	-89.2412
UCEC-GTGCATATCATTGCGA-1	UCEC-024-01-1A	NA	T cell	-83.6821
UCEC-GTGCATATCCACGTTC-1	UCEC-024-01-1A	NA	T cell	-84.541
UCEC-TCATTTGTCTTGCAAG-1	UCEC-024-01-1A	NA	T cell	-69.2698
UCEC-TCGCGTTAGCCCAGCT-1	UCEC-024-01-1A	NA	T cell	-99.7139
UCEC-TGCTACCAGTCAAGCG-1	UCEC-024-01-1A	NA	T cell	-59.4253
UCEC-TTGAACGGTGTTTGGT-1	UCEC-024-01-1A	NA	T cell	-75.1906
UCEC-ATCTACTCAAGAAAGG-1	UCEC-024-02-1A	NA	T cell	-64.8443
UCEC-CGCCAAGTCTTCGAGA-1	UCEC-024-02-1A	NA	T cell	-87.8678
UCEC-GAACATCAGACCTAGG-1	UCEC-024-02-1A	NA	T cell	-77.368
UCEC-TTGGCAAGTATAAACG-1	UCEC-024-02-1A	NA	T cell	-68.834
UCEC-AAGACCTCATTACGAC-1	UCEC-024-03-1A	NA	T cell	-72.7063
UCEC-CACATAGTCAACACCA-1	UCEC-024-03-1A	NA	T cell	-68.2148
UCEC-CGTCACTAGGATATAC-1	UCEC-024-03-1A	NA	T cell	-81.9515
UCEC-GGGAATGTCTGCAGTA-1	UCEC-024-03-1A	NA	T cell	-76.368
UCEC-TACTCGCTCCAAATGC-1	UCEC-024-03-1A	NA	T cell	-64.8448
UCEC-TGCCAAATCCGCAGTG-1	UCEC-024-03-1A	NA	T cell	-70.677
UCEC-TTCTCCTTCTGTCCGT-1	UCEC-024-03-1A	NA	T cell	-63.4554
UCEC-ACGTCAAGTTTCCACC-1	UCEC-024-05-1A	NA	T cell	-95.741
UCEC-AGCAGCCTCAACGGGA-1	UCEC-024-05-1A	NA	T cell	-72.7295
UCEC-AGCTCTCAGATGCCAG-1	UCEC-024-05-1A	NA	T cell	-75.6173
UCEC-AGTGGGATCATCGGAT-1	UCEC-024-05-1A	NA	T cell	-78.6322
UCEC-ATAACGCAGGTTACCT-1	UCEC-024-05-1A	NA	T cell	-75.5
UCEC-ATAACGCCAGCGTAAG-1	UCEC-024-05-1A	NA	T cell	-75.248
UCEC-CAGATCACATCGACGC-1	UCEC-024-05-1A	NA	T cell	-68.1287
UCEC-CAGCGACTCAGAAATG-1	UCEC-024-05-1A	NA	T cell	-90.5443
UCEC-CAGCTAATCAACGGCC-1	UCEC-024-05-1A	NA	T cell	-91.7007
UCEC-CAGTCCTTCCGCATCT-1	UCEC-024-05-1A	NA	T cell	-96.2695
UCEC-CCGGTAGCACGACTCG-1	UCEC-024-05-1A	NA	T cell	-88.4918
UCEC-CCGTGGAAGGCCCTCA-1	UCEC-024-05-1A	NA	T cell	-91.6796
UCEC-CGAGCACTCAAGGCTT-1	UCEC-024-05-1A	NA	T cell	-79.4402
UCEC-CGATGTATCACTCCTG-1	UCEC-024-05-1A	NA	T cell	-82.8545
UCEC-CGTCACTGTCCGCTGA-1	UCEC-024-05-1A	NA	T cell	-74.28
UCEC-CGTCAGGCAATAGCGG-1	UCEC-024-05-1A	NA	T cell	-91.3091
UCEC-CTACCCACACCGAAAG-1	UCEC-024-05-1A	NA	T cell	-71.3997
UCEC-CTCTAATAGAGAACAG-1	UCEC-024-05-1A	NA	T cell	-96.5662
UCEC-CTGTGCTGTAAACGCG-1	UCEC-024-05-1A	NA	T cell	-88.4413
UCEC-GATCGTAGTCATGCCG-1	UCEC-024-05-1A	NA	T cell	-73.9578
UCEC-GATGCTACAATCACAC-1	UCEC-024-05-1A	NA	T cell	-88.9399
UCEC-GTTACAGTCTCCCTGA-1	UCEC-024-05-1A	NA	T cell	-76.2996
UCEC-GTTCATTAGCTAAACA-1	UCEC-024-05-1A	NA	T cell	-66.9814
UCEC-TCGCGTTAGAAACGAG-1	UCEC-024-05-1A	NA	T cell	-69.1848
UCEC-TCGTAGAGTCCCGACA-1	UCEC-024-05-1A	NA	T cell	-76.9164
UCEC-TGAAAGAGTAAGTGTA-1	UCEC-024-05-1A	NA	T cell	-84.9126
UCEC-TGTATTCGTAATAGCA-1	UCEC-024-05-1A	NA	T cell	-76.1349
UCEC-TGTGTTTTCGTTACAG-1	UCEC-024-05-1A	NA	T cell	-71.6441
UCEC-TTTGCGCTCAAACCAC-1	UCEC-024-05-1A	NA	T cell	-65.8747
UCEC-ACACCAACACCGCTAG-1	UCEC-024-06-1A	NA	T cell	-66.3706
UCEC-CGGTTAAAGTGTACTC-1	UCEC-024-06-1A	NA	T cell	-67.0149
UCEC-CGTCCATCACGGTAGA-1	UCEC-024-06-1A	NA	T cell	-83.6886
UCEC-GGACATTGTCAAAGAT-1	UCEC-024-06-1A	NA	T cell	-75.0785
UCEC-TGATTTCAGGCTCAGA-1	UCEC-024-06-1A	NA	T cell	-74.5759
HCC-AACTCTTCAGTGGGAT-1	HCC-025-01-1A	NA	T cell	-92.952
HCC-AAGACCTTCGAACGGA-1	HCC-025-01-1A	NA	T cell	-91.9112
HCC-ACACCAAGTATGAATG-1	HCC-025-01-1A	NA	T cell	-79.82
HCC-ACACCCTAGCGACGTA-1	HCC-025-01-1A	NA	T cell	-99.9898
HCC-ACATACGTCAACTCTT-1	HCC-025-01-1A	NA	T cell	-111.375
HCC-ACATGGTTCAATAAGG-1	HCC-025-01-1A	NA	T cell	-92.096
HCC-ACGAGGAGTACTCAAC-1	HCC-025-01-1A	NA	T cell	-90.44
HCC-ACGCCAGAGGGCTTGA-1	HCC-025-01-1A	NA	T cell	-100.68
HCC-ACTGAACCAGCCTTGG-1	HCC-025-01-1A	NA	T cell	-141.98
HCC-AGAGCTTAGTACGTAA-1	HCC-025-01-1A	NA	T cell	-86.2358
HCC-AGGCCACAGCACCGCT-1	HCC-025-01-1A	NA	T cell	-63.4346
HCC-AGGGTGATCAGCATGT-1	HCC-025-01-1A	NA	T cell	-74.0012
HCC-ATAAGAGAGAATAGGG-1	HCC-025-01-1A	NA	T cell	-88.2976
HCC-ATAAGAGAGTCAATAG-1	HCC-025-01-1A	NA	T cell	-96.1674
HCC-ATTATCCAGCAGATCG-1	HCC-025-01-1A	NA	T cell	-88.9212
HCC-CACAGTAGTCCTCCAT-1	HCC-025-01-1A	NA	T cell	-121.348
HCC-CACATTTAGCGATAGC-1	HCC-025-01-1A	NA	T cell	-55.1403
HCC-CATTCGCTCGATAGAA-1	HCC-025-01-1A	NA	T cell	-148.916
HCC-CCGTGGAAGGATGGTC-1	HCC-025-01-1A	NA	T cell	-83.2594
HCC-CCTCTGAAGCCAGTAG-1	HCC-025-01-1A	NA	T cell	-103.121
HCC-CCTTACGAGATCACGG-1	HCC-025-01-1A	NA	T cell	-115.37
HCC-CGATGTAGTAGTGAAT-1	HCC-025-01-1A	NA	T cell	-41.288
HCC-CGATTGATCCATGCTC-1	HCC-025-01-1A	NA	T cell	-71.1397
HCC-CTCCTAGAGGCTCATT-1	HCC-025-01-1A	NA	T cell	-99.6225
HCC-CTCGGGATCGGAGGTA-1	HCC-025-01-1A	NA	T cell	-119.005
HCC-CTCGTACGTCGAACAG-1	HCC-025-01-1A	NA	T cell	-114.903
HCC-CTCTACGGTATTCGTG-1	HCC-025-01-1A	NA	T cell	-87.0197
HCC-CTGAAACTCAAACAAG-1	HCC-025-01-1A	NA	T cell	-165.714
HCC-GACTACAAGATGTCGG-1	HCC-025-01-1A	NA	T cell	-82.6727
HCC-GATCGATAGATACACA-1	HCC-025-01-1A	NA	T cell	-135.963
HCC-GATCGCGAGTGATCGG-1	HCC-025-01-1A	NA	T cell	-151.771
HCC-GATTCAGTCACTGGGC-1	HCC-025-01-1A	NA	T cell	-83.3931
HCC-GCAATCAAGCTGTCTA-1	HCC-025-01-1A	NA	T cell	-94.6229
HCC-GCGACCAAGTTGAGTA-1	HCC-025-01-1A	NA	T cell	-135.824
HCC-GCTTCCAGTGCGAAAC-1	HCC-025-01-1A	NA	T cell	-63.0306
HCC-GGCGACTAGAGCTTCT-1	HCC-025-01-1A	NA	T cell	-67.0479
HCC-GTATTCTGTCTCTTTA-1	HCC-025-01-1A	NA	T cell	-93.5588
HCC-GTCACAATCTGAGGGA-1	HCC-025-01-1A	NA	T cell	-103.909
HCC-GTGAAGGAGCTGATAA-1	HCC-025-01-1A	NA	T cell	-103.643
HCC-GTGTGCGGTTCCATGA-1	HCC-025-01-1A	NA	T cell	-142.508
HCC-GTTAAGCGTCTCGTTC-1	HCC-025-01-1A	NA	T cell	-112.334
HCC-TAAGCGTAGACTTTCG-1	HCC-025-01-1A	NA	T cell	-89.5245
HCC-TCAATCTAGGGTCTCC-1	HCC-025-01-1A	NA	T cell	-108.148
HCC-TCAGCTCAGGCGACAT-1	HCC-025-01-1A	NA	T cell	-94.5268
HCC-TCATTTGGTATGAAAC-1	HCC-025-01-1A	NA	T cell	-75.1857
HCC-TCATTTGTCAGTACGT-1	HCC-025-01-1A	NA	T cell	-107.858
HCC-TCCCGATGTTAAGACA-1	HCC-025-01-1A	NA	T cell	-109.048
HCC-TGACTTTCATACGCTA-1	HCC-025-01-1A	NA	T cell	-92.6475
HCC-TGCCAAACAGTTAACC-1	HCC-025-01-1A	NA	T cell	-91.2706
HCC-TGGGCGTGTTATCACG-1	HCC-025-01-1A	NA	T cell	-128.559
HCC-TGGTTCCTCGTTACGA-1	HCC-025-01-1A	NA	T cell	-103.092
HCC-TGTGTTTAGTGCCAGA-1	HCC-025-01-1A	NA	T cell	-72.159
HCC-TGTGTTTCATGGTCAT-1	HCC-025-01-1A	NA	T cell	-93.5864
HCC-TTGGAACAGAGGTTGC-1	HCC-025-01-1A	NA	T cell	-102.414
HCC-AACTCTTAGTCTCCTC-1	HCC-025-02-1A	NA	T cell	-42.4718
HCC-AACTGGTGTCCAGTAT-1	HCC-025-02-1A	NA	T cell	-87.545
HCC-AACTTTCGTAGGCATG-1	HCC-025-02-1A	NA	T cell	-71.1116
HCC-AAGGTTCGTACCTACA-1	HCC-025-02-1A	NA	T cell	-98.4801
HCC-AGCCTAAGTGTAACGG-1	HCC-025-02-1A	NA	T cell	-66.9903
HCC-AGGCCGTAGCCGATTT-1	HCC-025-02-1A	NA	T cell	-67.4017
HCC-AGGCCGTTCCTGCTTG-1	HCC-025-02-1A	NA	T cell	-94.5571
HCC-AGTGTCACAAAGCAAT-1	HCC-025-02-1A	NA	T cell	-107.378
HCC-ATTCTACTCGCTGATA-1	HCC-025-02-1A	NA	T cell	-183.537
HCC-CACATTTGTCAGAAGC-1	HCC-025-02-1A	NA	T cell	-96.8348
HCC-CATATGGGTAGGGTAC-1	HCC-025-02-1A	NA	T cell	-128.69
HCC-CATCGAACAGGTCCAC-1	HCC-025-02-1A	NA	T cell	-49.6905
HCC-CCATGTCAGTTAGCGG-1	HCC-025-02-1A	NA	T cell	-95.0637
HCC-CCATGTCCATTTGCCC-1	HCC-025-02-1A	NA	T cell	-112.028
HCC-CCTACCATCCGCGGTA-1	HCC-025-02-1A	NA	T cell	-105.195
HCC-CGCTGGACACTCTGTC-1	HCC-025-02-1A	NA	T cell	-100.265
HCC-CGGACACGTGATAAGT-1	HCC-025-02-1A	NA	T cell	-132.044
HCC-CGGACTGCAAGCCGCT-1	HCC-025-02-1A	NA	T cell	-75.4032
HCC-CGTCCATTCACATAGC-1	HCC-025-02-1A	NA	T cell	-104.636
HCC-CTCAGAATCACTTATC-1	HCC-025-02-1A	NA	T cell	-90.1289
HCC-CTCAGAATCCGAATGT-1	HCC-025-02-1A	NA	T cell	-106.1
HCC-CTCGTCACAGTCTTCC-1	HCC-025-02-1A	NA	T cell	-110.928
HCC-CTGTTTAAGGAGTTGC-1	HCC-025-02-1A	NA	T cell	-114.398
HCC-CTTGGCTGTGTTCGAT-1	HCC-025-02-1A	NA	T cell	-156.727
HCC-GAAACTCGTTTACTCT-1	HCC-025-02-1A	NA	T cell	-83.5753
HCC-GAACCTAAGTAGGCCA-1	HCC-025-02-1A	NA	T cell	-97.3596
HCC-GAAGCAGCAAATCCGT-1	HCC-025-02-1A	NA	T cell	-146.428
HCC-GACGTTAGTCCGTTAA-1	HCC-025-02-1A	NA	T cell	-97.8188
HCC-GCAAACTCACGCCAGT-1	HCC-025-02-1A	NA	T cell	-86.7541
HCC-GCACTCTGTGACGGTA-1	HCC-025-02-1A	NA	T cell	-129.138
HCC-GCATACATCGCTTAGA-1	HCC-025-02-1A	NA	T cell	-57.9934
HCC-GCATGCGAGCGATAGC-1	HCC-025-02-1A	NA	T cell	-101.554
HCC-GCCAAATCATGCAATC-1	HCC-025-02-1A	NA	T cell	-71.5497
HCC-GCGAGAATCACGCGGT-1	HCC-025-02-1A	NA	T cell	-86.4218
HCC-GCGCAACTCTAACGGT-1	HCC-025-02-1A	NA	T cell	-82.8283
HCC-GCGCGATCATGCCTTC-1	HCC-025-02-1A	NA	T cell	-92.6255
HCC-GCTGCGATCGGAAACG-1	HCC-025-02-1A	NA	T cell	-99.9246
HCC-GCTTGAAAGCCTATGT-1	HCC-025-02-1A	NA	T cell	-104.482
HCC-GGAACTTAGACACGAC-1	HCC-025-02-1A	NA	T cell	-81.8161
HCC-GGACAGAGTCCGTGAC-1	HCC-025-02-1A	NA	T cell	-112.135
HCC-GGGTCTGCATCACAAC-1	HCC-025-02-1A	NA	T cell	-92.7423
HCC-GGTGAAGAGTGGAGAA-1	HCC-025-02-1A	NA	T cell	-86.0589
HCC-GGTGAAGCAATGTTGC-1	HCC-025-02-1A	NA	T cell	-101.899
HCC-GGTGCGTTCGGATGTT-1	HCC-025-02-1A	NA	T cell	-159.81
HCC-GTAACTGGTTACTGAC-1	HCC-025-02-1A	NA	T cell	-118.116
HCC-GTAGGCCTCTGATTCT-1	HCC-025-02-1A	NA	T cell	-122.002
HCC-GTCACAAAGACGCTTT-1	HCC-025-02-1A	NA	T cell	-55.3746
HCC-GTCACGGCAGGTCCAC-1	HCC-025-02-1A	NA	T cell	-104.85
HCC-GTCATTTAGGCCATAG-1	HCC-025-02-1A	NA	T cell	-154.194
HCC-GTGCGGTCATCCAACA-1	HCC-025-02-1A	NA	T cell	-109.39
HCC-GTTACAGCAGATGAGC-1	HCC-025-02-1A	NA	T cell	-120.735
HCC-TACCTATTCCTGTAGA-1	HCC-025-02-1A	NA	T cell	-120.286
HCC-TACGGATTCACATACG-1	HCC-025-02-1A	NA	T cell	-71.4897
HCC-TCAGATGGTGCCTGCA-1	HCC-025-02-1A	NA	T cell	-29.3126
HCC-TCATTACAGGCCCTCA-1	HCC-025-02-1A	NA	T cell	-82.8283
HCC-TCGCGTTTCGGAGCAA-1	HCC-025-02-1A	NA	T cell	-90.1204
HCC-TGAAAGAGTGGACGAT-1	HCC-025-02-1A	NA	T cell	-83.0947
HCC-TGCCCTAGTTCGTCTC-1	HCC-025-02-1A	NA	T cell	-65.098
HCC-TGCGCAGAGACTGTAA-1	HCC-025-02-1A	NA	T cell	-93.5843
HCC-TGCTACCTCAGCGACC-1	HCC-025-02-1A	NA	T cell	-85.1936
HCC-TGGACGCCATACGCTA-1	HCC-025-02-1A	NA	T cell	-98.3069
HCC-TGGCCAGGTTCGCGAC-1	HCC-025-02-1A	NA	T cell	-187.798
HCC-TGTATTCCACACCGAC-1	HCC-025-02-1A	NA	T cell	-71.1755
HCC-TTAGTTCTCAGGCGAA-1	HCC-025-02-1A	NA	T cell	-124.738
HCC-TTTGGTTAGGTGCTAG-1	HCC-025-02-1A	NA	T cell	-87.1315
HCC-TTTGTCAAGCCAGGAT-1	HCC-025-02-1A	NA	T cell	-64.1274
LUSC-AAAGCCTGGCGATT-1	LUSC-005-01-1A	No treatment	T cell	-83.8663
LUSC-AAATCCCTCTGTAG-1	LUSC-005-01-1A	No treatment	T cell	-175.608
LUSC-AACATATGCTCCCA-1	LUSC-005-01-1A	No treatment	T cell	-90.507
LUSC-AACCAGTGTTCTCA-1	LUSC-005-01-1A	No treatment	T cell	-77.9992
LUSC-AACCTACTCGCTAA-1	LUSC-005-01-1A	No treatment	T cell	-95.9996
LUSC-AACGGTTGTGCTTT-1	LUSC-005-01-1A	No treatment	T cell	-58.1029
LUSC-AACTTGCTTACAGC-1	LUSC-005-01-1A	No treatment	T cell	-121.19
LUSC-AAGATTACTCAGGT-1	LUSC-005-01-1A	No treatment	T cell	-105.064
LUSC-AAGCCTGATTCCAT-1	LUSC-005-01-1A	No treatment	T cell	-100.207
LUSC-AAGTATACCATACG-1	LUSC-005-01-1A	No treatment	T cell	-86.4671
LUSC-AAGTCTCTACACGT-1	LUSC-005-01-1A	No treatment	T cell	-95.6198
LUSC-AATATCGAAGGAGC-1	LUSC-005-01-1A	No treatment	T cell	-100.138
LUSC-AATCAAACGTATGC-1	LUSC-005-01-1A	No treatment	T cell	-67.3936
LUSC-AATCCTACATGACC-1	LUSC-005-01-1A	No treatment	T cell	-91.4754
LUSC-AATCTAGAATTCTC-1	LUSC-005-01-1A	No treatment	T cell	-163.804
LUSC-AATGTAACTAAGGA-1	LUSC-005-01-1A	No treatment	T cell	-140.171
LUSC-ACAATTGAGGGCAA-1	LUSC-005-01-1A	No treatment	T cell	-110.046
LUSC-ACACAGACTACAGC-1	LUSC-005-01-1A	No treatment	T cell	-118.82
LUSC-ACACATCTCATTGG-1	LUSC-005-01-1A	No treatment	T cell	-96.4334
LUSC-ACACCAGAAAAACG-1	LUSC-005-01-1A	No treatment	T cell	-113.462
LUSC-ACACCCTGTCACGA-1	LUSC-005-01-1A	No treatment	T cell	-105.687
LUSC-ACACGATGCCAACA-1	LUSC-005-01-1A	No treatment	T cell	-110.444
LUSC-ACAGTTCTAAGTGA-1	LUSC-005-01-1A	No treatment	T cell	-125.814
LUSC-ACCATTTGGAGCAG-1	LUSC-005-01-1A	No treatment	T cell	-144.73
LUSC-ACCCGTACACGCAT-1	LUSC-005-01-1A	No treatment	T cell	-85.5147
LUSC-ACCCTCGATTGGTG-1	LUSC-005-01-1A	No treatment	T cell	-98.6036
LUSC-ACCTATTGGAACTC-1	LUSC-005-01-1A	No treatment	T cell	-113.245
LUSC-ACCTATTGTTGAGC-1	LUSC-005-01-1A	No treatment	T cell	-80.055
LUSC-ACCTCGTGCAACTG-1	LUSC-005-01-1A	No treatment	T cell	-118.691
LUSC-ACGACAACACGTTG-1	LUSC-005-01-1A	No treatment	T cell	-102.809
LUSC-ACGACAACTTCTTG-1	LUSC-005-01-1A	No treatment	T cell	-101.286
LUSC-ACGACCCTGCAAGG-1	LUSC-005-01-1A	No treatment	T cell	-109.958
LUSC-ACGAGTACATCACG-1	LUSC-005-01-1A	No treatment	T cell	-152.28
LUSC-ACGATTCTCTTTAC-1	LUSC-005-01-1A	No treatment	T cell	-73.6372
LUSC-ACGCCTTGGCAAGG-1	LUSC-005-01-1A	No treatment	T cell	-26.0447
LUSC-ACGGGAGAGCGGAA-1	LUSC-005-01-1A	No treatment	T cell	-100.724
LUSC-ACTAAAACAGATCC-1	LUSC-005-01-1A	No treatment	T cell	-77.5258
LUSC-ACTACTACCCTGTC-1	LUSC-005-01-1A	No treatment	T cell	-79.6711
LUSC-ACTATCACTGCTTT-1	LUSC-005-01-1A	No treatment	T cell	-80.5561
LUSC-ACTCTCCTTACGCA-1	LUSC-005-01-1A	No treatment	T cell	-116.938
LUSC-ACTGCCACGAGGCA-1	LUSC-005-01-1A	No treatment	T cell	-63.4005
LUSC-ACTTGACTACCAAC-1	LUSC-005-01-1A	No treatment	T cell	-113.53
LUSC-ACTTGACTTCGACA-1	LUSC-005-01-1A	No treatment	T cell	-113.892
LUSC-AGAGAAACATCTCT-1	LUSC-005-01-1A	No treatment	T cell	-145.623
LUSC-AGAGTCACCCGTTC-1	LUSC-005-01-1A	No treatment	T cell	-152.548
LUSC-AGCAAAGACTATTC-1	LUSC-005-01-1A	No treatment	T cell	-98.3609
LUSC-AGCCTCTGAGCCAT-1	LUSC-005-01-1A	No treatment	T cell	-86.2801
LUSC-AGCGTAACGAGGAC-1	LUSC-005-01-1A	No treatment	T cell	-76.1883
LUSC-AGCTTTACGCTACA-1	LUSC-005-01-1A	No treatment	T cell	-82.0482
LUSC-AGGTGTTGTCAAGC-1	LUSC-005-01-1A	No treatment	T cell	-123.515
LUSC-AGTAAGGAAGAAGT-1	LUSC-005-01-1A	No treatment	T cell	-121.815
LUSC-AGTCCAGACTTGCC-1	LUSC-005-01-1A	No treatment	T cell	-101.21
LUSC-AGTCGCCTCTCTCG-1	LUSC-005-01-1A	No treatment	T cell	-93.3811
LUSC-AGTGTTCTCTCTCG-1	LUSC-005-01-1A	No treatment	T cell	-71.9866
LUSC-AGTTAAACCAAGCT-1	LUSC-005-01-1A	No treatment	T cell	-182.698
LUSC-ATAACAACTGAGCT-1	LUSC-005-01-1A	No treatment	T cell	-77.4508
LUSC-ATAAGTACTGCAAC-1	LUSC-005-01-1A	No treatment	T cell	-118.677
LUSC-ATAATCGATGTAGC-1	LUSC-005-01-1A	No treatment	T cell	-150.232
LUSC-ATACCGGAAGAGGC-1	LUSC-005-01-1A	No treatment	T cell	-79.5155
LUSC-ATAGAACTTCCTGC-1	LUSC-005-01-1A	No treatment	T cell	-121.284
LUSC-ATATGAACTTTGTC-1	LUSC-005-01-1A	No treatment	T cell	-209.014
LUSC-ATCAAATGGCCCTT-1	LUSC-005-01-1A	No treatment	T cell	-170.201
LUSC-ATCAAATGTATGGC-1	LUSC-005-01-1A	No treatment	T cell	-101.844
LUSC-ATCGCCACACGCTA-1	LUSC-005-01-1A	No treatment	T cell	-110.774
LUSC-ATCGCCTGTTACTC-1	LUSC-005-01-1A	No treatment	T cell	-82.8645
LUSC-ATCTACACTCGTTT-1	LUSC-005-01-1A	No treatment	T cell	-136.961
LUSC-ATGCACGAATCTTC-1	LUSC-005-01-1A	No treatment	T cell	-120.64
LUSC-ATGCAGACTGGAGG-1	LUSC-005-01-1A	No treatment	T cell	-114.484
LUSC-ATGGGTACCGCATA-1	LUSC-005-01-1A	No treatment	T cell	-69.2659
LUSC-ATTACCTGCTTGTT-1	LUSC-005-01-1A	No treatment	T cell	-126.631
LUSC-ATTAGATGTAGAAG-1	LUSC-005-01-1A	No treatment	T cell	-125.017
LUSC-ATTCTGACTAGACC-1	LUSC-005-01-1A	No treatment	T cell	-75.172
LUSC-ATTGATGAGTATGC-1	LUSC-005-01-1A	No treatment	T cell	-126.408
LUSC-CAAATTGAATGACC-1	LUSC-005-01-1A	No treatment	T cell	-58.8679
LUSC-CAACAGACGTCAAC-1	LUSC-005-01-1A	No treatment	T cell	-120.33
LUSC-CAAGTTCTGCCATA-1	LUSC-005-01-1A	No treatment	T cell	-94.9969
LUSC-CAATAAACACCAGT-1	LUSC-005-01-1A	No treatment	T cell	-79.6433
LUSC-CACAGTGACACTTT-1	LUSC-005-01-1A	No treatment	T cell	-107.369
LUSC-CACCACTGTAGAGA-1	LUSC-005-01-1A	No treatment	T cell	-91.5905
LUSC-CACCCATGGGAACG-1	LUSC-005-01-1A	No treatment	T cell	-78.9692
LUSC-CACCGTACAGACTC-1	LUSC-005-01-1A	No treatment	T cell	-77.9145
LUSC-CACTAGGAACGCTA-1	LUSC-005-01-1A	No treatment	T cell	-98.4929
LUSC-CACTATACACACTG-1	LUSC-005-01-1A	No treatment	T cell	-98.4801
LUSC-CACTTAACAAACAG-1	LUSC-005-01-1A	No treatment	T cell	-97.5413
LUSC-CAGAAGCTCGTTAG-1	LUSC-005-01-1A	No treatment	T cell	-63.1195
LUSC-CAGACTGACGATAC-1	LUSC-005-01-1A	No treatment	T cell	-81.6447
LUSC-CAGCCTTGTTAGGC-1	LUSC-005-01-1A	No treatment	T cell	13.9186
LUSC-CAGCTCTGCTGTAG-1	LUSC-005-01-1A	No treatment	T cell	-118.544
LUSC-CAGTTACTCCTGTC-1	LUSC-005-01-1A	No treatment	T cell	-134.739
LUSC-CAGTTTACACTAGC-1	LUSC-005-01-1A	No treatment	T cell	-81.2925
LUSC-CATAAATGTTTGTC-1	LUSC-005-01-1A	No treatment	T cell	-120.59
LUSC-CCACCATGCCTGAA-1	LUSC-005-01-1A	No treatment	T cell	-90.4441
LUSC-CCTGACTGTCGCAA-1	LUSC-005-01-1A	No treatment	T cell	-111.696
LUSC-CCTGGACTTACTTC-1	LUSC-005-01-1A	No treatment	T cell	-159.037
LUSC-CCTTTAGACTTCGC-1	LUSC-005-01-1A	No treatment	T cell	-125.18
LUSC-CGCAGGTGTCTCGC-1	LUSC-005-01-1A	No treatment	T cell	-104.883
LUSC-CGGAATTGAAAAGC-1	LUSC-005-01-1A	No treatment	T cell	-120.032
LUSC-CGGACCGAGACAAA-1	LUSC-005-01-1A	No treatment	T cell	-123.266
LUSC-CGTACAGAGTAAGA-1	LUSC-005-01-1A	No treatment	T cell	-48.6181
LUSC-CGTTAGGAAGCTCA-1	LUSC-005-01-1A	No treatment	T cell	-73.0592
LUSC-CTAGGTGACGGTAT-1	LUSC-005-01-1A	No treatment	T cell	-96.7991
LUSC-CTATACTGCCTTGC-1	LUSC-005-01-1A	No treatment	T cell	-101.307
LUSC-CTATCATGTTCCCG-1	LUSC-005-01-1A	No treatment	T cell	-88.1364
LUSC-CTCCACGAGTGTTG-1	LUSC-005-01-1A	No treatment	T cell	-122.891
LUSC-CTCCACGAGTTGGT-1	LUSC-005-01-1A	No treatment	T cell	-87.1793
LUSC-CTCCGAACCCTCAC-1	LUSC-005-01-1A	No treatment	T cell	-116.742
LUSC-CTCCGAACTCTTAC-1	LUSC-005-01-1A	No treatment	T cell	-115.087
LUSC-CTCTAAACTGTTCT-1	LUSC-005-01-1A	No treatment	T cell	-66.7273
LUSC-CTGAAGTGTTTCGT-1	LUSC-005-01-1A	No treatment	T cell	-48.7394
LUSC-CTGGATGAGCTGAT-1	LUSC-005-01-1A	No treatment	T cell	-34.1808
LUSC-GAAACCTGTTTGGG-1	LUSC-005-01-1A	No treatment	T cell	-104.209
LUSC-GAACAGCTGGTGGA-1	LUSC-005-01-1A	No treatment	T cell	-95.7637
LUSC-GAACCTGACGGGAA-1	LUSC-005-01-1A	No treatment	T cell	-111.83
LUSC-GAACGTTGCTGTCC-1	LUSC-005-01-1A	No treatment	T cell	-115.237
LUSC-GAAGAATGTGTGAC-1	LUSC-005-01-1A	No treatment	T cell	-105.65
LUSC-GAAGCTACCTAGTG-1	LUSC-005-01-1A	No treatment	T cell	-80.0869
LUSC-GAAGTCTGCTTCTA-1	LUSC-005-01-1A	No treatment	T cell	-137.936
LUSC-GAAGTCTGTTGACG-1	LUSC-005-01-1A	No treatment	T cell	-90.1222
LUSC-GAAGTGCTGCCTTC-1	LUSC-005-01-1A	No treatment	T cell	-168.377
LUSC-GAATTAACAGCGGA-1	LUSC-005-01-1A	No treatment	T cell	-82.5741
LUSC-GACCCTACCGGGAA-1	LUSC-005-01-1A	No treatment	T cell	-72.9033
LUSC-GACGGCACGATACC-1	LUSC-005-01-1A	No treatment	T cell	-96.5944
LUSC-GACTGAACGTTCGA-1	LUSC-005-01-1A	No treatment	T cell	-97.6426
LUSC-GAGGTACTTCCTAT-1	LUSC-005-01-1A	No treatment	T cell	-131.707
LUSC-GAGGTGGAAGGGTG-1	LUSC-005-01-1A	No treatment	T cell	-89.92
LUSC-GAGGTTTGGTTGAC-1	LUSC-005-01-1A	No treatment	T cell	-116.254
LUSC-GAGTGACTAAACGA-1	LUSC-005-01-1A	No treatment	T cell	-77.2516
LUSC-GATCGAACGGTGTT-1	LUSC-005-01-1A	No treatment	T cell	-164.6
LUSC-GCAACTGACGAATC-1	LUSC-005-01-1A	No treatment	T cell	-71.3641
LUSC-GCAACTGACTAGCA-1	LUSC-005-01-1A	No treatment	T cell	-121.791
LUSC-GCACAATGACCAAC-1	LUSC-005-01-1A	No treatment	T cell	-78.6554
LUSC-GCACGTCTCAAAGA-1	LUSC-005-01-1A	No treatment	T cell	-108.905
LUSC-GCAGATACAGCGTT-1	LUSC-005-01-1A	No treatment	T cell	-87.0698
LUSC-GCAGATACCCCTAC-1	LUSC-005-01-1A	No treatment	T cell	-117.228
LUSC-GCAGTCCTAAAACG-1	LUSC-005-01-1A	No treatment	T cell	-175.001
LUSC-GCAGTCCTCTGATG-1	LUSC-005-01-1A	No treatment	T cell	-104.504
LUSC-GCCACGGAATGGTC-1	LUSC-005-01-1A	No treatment	T cell	-135.032
LUSC-GCCGGAACGCCTTC-1	LUSC-005-01-1A	No treatment	T cell	-111.697
LUSC-GCCTGACTGGAACG-1	LUSC-005-01-1A	No treatment	T cell	-89.0906
LUSC-GCGAGCACCTTGTT-1	LUSC-005-01-1A	No treatment	T cell	-93.5109
LUSC-GCGAGCACGGGCAA-1	LUSC-005-01-1A	No treatment	T cell	-124.707
LUSC-GGACCTCTGCTGTA-1	LUSC-005-01-1A	No treatment	T cell	-98.3199
LUSC-GGACGAGATCACCC-1	LUSC-005-01-1A	No treatment	T cell	-106.728
LUSC-GGACGCACTTGCAG-1	LUSC-005-01-1A	No treatment	T cell	-125.427
LUSC-GGAGTTTGAACTGC-1	LUSC-005-01-1A	No treatment	T cell	-92.5818
LUSC-GGCGACACGGTAGG-1	LUSC-005-01-1A	No treatment	T cell	-77.7837
LUSC-GGTAGTACGCGAGA-1	LUSC-005-01-1A	No treatment	T cell	-171.934
LUSC-GGTATGACATGCTG-1	LUSC-005-01-1A	No treatment	T cell	-168.314
LUSC-GGTGATACGGGTGA-1	LUSC-005-01-1A	No treatment	T cell	-152.13
LUSC-GGTGGAGATACGAC-1	LUSC-005-01-1A	No treatment	T cell	-101.306
LUSC-GTACTACTCGTAGT-1	LUSC-005-01-1A	No treatment	T cell	-127.174
LUSC-GTATCTACAAGATG-1	LUSC-005-01-1A	No treatment	T cell	-111.883
LUSC-GTATTCACGAACTC-1	LUSC-005-01-1A	No treatment	T cell	-63.3972
LUSC-GTCCCATGGACGTT-1	LUSC-005-01-1A	No treatment	T cell	-94.4568
LUSC-GTGCAAACCCTATT-1	LUSC-005-01-1A	No treatment	T cell	-88.5143
LUSC-GTTAACCTGGAAAT-1	LUSC-005-01-1A	No treatment	T cell	-124.271
LUSC-GTTAACCTTCGTGA-1	LUSC-005-01-1A	No treatment	T cell	-102.583
LUSC-GTTATCTGACTGTG-1	LUSC-005-01-1A	No treatment	T cell	-95.8399
LUSC-GTTATGCTCTTCGC-1	LUSC-005-01-1A	No treatment	T cell	-107.197
LUSC-GTTGAGTGCCCGTT-1	LUSC-005-01-1A	No treatment	T cell	-128.169
LUSC-GTTGGATGAACGAA-1	LUSC-005-01-1A	No treatment	T cell	-128.12
LUSC-TAAGCTCTATTCGG-1	LUSC-005-01-1A	No treatment	T cell	-87.3468
LUSC-TAAGCTCTGGCGAA-1	LUSC-005-01-1A	No treatment	T cell	-97.8581
LUSC-TAAGGGCTAAAACG-1	LUSC-005-01-1A	No treatment	T cell	-63.4952
LUSC-TAAGGGCTGACGAG-1	LUSC-005-01-1A	No treatment	T cell	-101.9
LUSC-TAATCGCTCTAGTG-1	LUSC-005-01-1A	No treatment	T cell	-129.314
LUSC-TACAAATGGTTTGG-1	LUSC-005-01-1A	No treatment	T cell	-82.8831
LUSC-TACATCACCTGTCC-1	LUSC-005-01-1A	No treatment	T cell	-118.073
LUSC-TACCGCTGGCGATT-1	LUSC-005-01-1A	No treatment	T cell	-161.339
LUSC-TACTACTGCCTCGT-1	LUSC-005-01-1A	No treatment	T cell	-139.717
LUSC-TACTCTGAAGCGGA-1	LUSC-005-01-1A	No treatment	T cell	-104.497
LUSC-TACTGGGAAGCCAT-1	LUSC-005-01-1A	No treatment	T cell	-86.4102
LUSC-TACTGTTGGTCCTC-1	LUSC-005-01-1A	No treatment	T cell	-132.825
LUSC-TAGACGTGGGTACT-1	LUSC-005-01-1A	No treatment	T cell	-109.849
LUSC-TAGCCCACTCCAGA-1	LUSC-005-01-1A	No treatment	T cell	-98.7056
LUSC-TAGGACTGCCTGAA-1	LUSC-005-01-1A	No treatment	T cell	-200.063
LUSC-TAGGTTCTATTTCC-1	LUSC-005-01-1A	No treatment	T cell	-171.034
LUSC-TAGTCGGAAGATCC-1	LUSC-005-01-1A	No treatment	T cell	-82.7099
LUSC-TATACAGAGTCTAG-1	LUSC-005-01-1A	No treatment	T cell	-61.9717
LUSC-TATAGATGGTCCTC-1	LUSC-005-01-1A	No treatment	T cell	-122.453
LUSC-TATGAATGTTGTGG-1	LUSC-005-01-1A	No treatment	T cell	-70.9662
LUSC-TATGTCACACTCTT-1	LUSC-005-01-1A	No treatment	T cell	-127.727
LUSC-TCAGTACTTTCCCG-1	LUSC-005-01-1A	No treatment	T cell	-91.7807
LUSC-TCATCAACTGTCCC-1	LUSC-005-01-1A	No treatment	T cell	-100.048
LUSC-TCATGTACCCAACA-1	LUSC-005-01-1A	No treatment	T cell	-101.36
LUSC-TCCATAACTCCCAC-1	LUSC-005-01-1A	No treatment	T cell	-157.845
LUSC-TCCATCCTGTTAGC-1	LUSC-005-01-1A	No treatment	T cell	-124.184
LUSC-TCCCGAACCTAGAC-1	LUSC-005-01-1A	No treatment	T cell	-108.811
LUSC-TCGCACTGGGGAGT-1	LUSC-005-01-1A	No treatment	T cell	-107.859
LUSC-TCGCCATGACCCAA-1	LUSC-005-01-1A	No treatment	T cell	-74.5994
LUSC-TCTAACACTTATCC-1	LUSC-005-01-1A	No treatment	T cell	-85.7656
LUSC-TCTCCACTAAGTAG-1	LUSC-005-01-1A	No treatment	T cell	-99.0608
LUSC-TCTTCAGAGACGTT-1	LUSC-005-01-1A	No treatment	T cell	-72.6994
LUSC-TCTTCAGATAACGC-1	LUSC-005-01-1A	No treatment	T cell	-144.495
LUSC-TGACCGCTACCAGT-1	LUSC-005-01-1A	No treatment	T cell	-91.5142
LUSC-TGACGCCTTGCGTA-1	LUSC-005-01-1A	No treatment	T cell	-122.641
LUSC-TGACTGGACGTGAT-1	LUSC-005-01-1A	No treatment	T cell	-147.381
LUSC-TGAGTGACACCTGA-1	LUSC-005-01-1A	No treatment	T cell	-108.599
LUSC-TGAGTGACCATTGG-1	LUSC-005-01-1A	No treatment	T cell	-88.6369
LUSC-TGATACCTTAGACC-1	LUSC-005-01-1A	No treatment	T cell	-94.9883
LUSC-TGCGTAGATATGCG-1	LUSC-005-01-1A	No treatment	T cell	-46.8393
LUSC-TGGTAGACATAAGG-1	LUSC-005-01-1A	No treatment	T cell	-110.478
LUSC-TGGTATCTGCTACA-1	LUSC-005-01-1A	No treatment	T cell	-100.52
LUSC-TGTAAAACCCTATT-1	LUSC-005-01-1A	No treatment	T cell	-135.351
LUSC-TGTTACACTTCCCG-1	LUSC-005-01-1A	No treatment	T cell	-94.6857
LUSC-TTACAGCTCCGTTC-1	LUSC-005-01-1A	No treatment	T cell	-101.834
LUSC-TTACGTACGAAACA-1	LUSC-005-01-1A	No treatment	T cell	-114.521
LUSC-TTAGACCTAACGTC-1	LUSC-005-01-1A	No treatment	T cell	-115.486
LUSC-TTCCAAACGAGGAC-1	LUSC-005-01-1A	No treatment	T cell	-122.181
LUSC-TTTCTACTTTGCGA-1	LUSC-005-01-1A	No treatment	T cell	-121.963
LUSC-AAACCGTGCCGTTC-1	LUSC-005-02-1A	No treatment	T cell	-84.3842
LUSC-AAATGGGATTCACT-1	LUSC-005-02-1A	No treatment	T cell	-145.147
LUSC-AACAAACTGCCATA-1	LUSC-005-02-1A	No treatment	T cell	-85.1692
LUSC-AACATTGAGATAGA-1	LUSC-005-02-1A	No treatment	T cell	-90.3078
LUSC-AACCTACTCCTATT-1	LUSC-005-02-1A	No treatment	T cell	-114.471
LUSC-AACCTACTCTATTC-1	LUSC-005-02-1A	No treatment	T cell	-131.797
LUSC-AACGCAACTACAGC-1	LUSC-005-02-1A	No treatment	T cell	-127.384
LUSC-AACGCATGTAGCCA-1	LUSC-005-02-1A	No treatment	T cell	-107.834
LUSC-AACGCCCTGTGTTG-1	LUSC-005-02-1A	No treatment	T cell	-129.264
LUSC-AAGAAGACATCACG-1	LUSC-005-02-1A	No treatment	T cell	-73.734
LUSC-AAGGCTACAACGGG-1	LUSC-005-02-1A	No treatment	T cell	-108.685
LUSC-AATACTGAGAGCTT-1	LUSC-005-02-1A	No treatment	T cell	-47.6218
LUSC-AATATCGACATTCT-1	LUSC-005-02-1A	No treatment	T cell	-107.513
LUSC-AATGTTGACGTGAT-1	LUSC-005-02-1A	No treatment	T cell	-102.333
LUSC-ACAGTGTGTACTTC-1	LUSC-005-02-1A	No treatment	T cell	-138.496
LUSC-ACATACCTAACCTG-1	LUSC-005-02-1A	No treatment	T cell	-88.6305
LUSC-ACATACCTAGGTTC-1	LUSC-005-02-1A	No treatment	T cell	-73.8507
LUSC-ACCAACGAGAATAG-1	LUSC-005-02-1A	No treatment	T cell	-62.1226
LUSC-ACGCCACTTCGCTC-1	LUSC-005-02-1A	No treatment	T cell	-173.733
LUSC-ACGTCGCTCCCTCA-1	LUSC-005-02-1A	No treatment	T cell	-115.354
LUSC-ACTCGCACCCAAGT-1	LUSC-005-02-1A	No treatment	T cell	-135.729
LUSC-ACTTAAGAAGAGGC-1	LUSC-005-02-1A	No treatment	T cell	-179.82
LUSC-AGAATACTATTCTC-1	LUSC-005-02-1A	No treatment	T cell	-111.192
LUSC-AGACTGACTCGCTC-1	LUSC-005-02-1A	No treatment	T cell	-119.296
LUSC-AGAGTCACTTCTAC-1	LUSC-005-02-1A	No treatment	T cell	-126.305
LUSC-AGATTCCTCTTACT-1	LUSC-005-02-1A	No treatment	T cell	-79.5325
LUSC-AGCCGGACGGAGGT-1	LUSC-005-02-1A	No treatment	T cell	-105.218
LUSC-AGCGCCGACGTAGT-1	LUSC-005-02-1A	No treatment	T cell	-90.1376
LUSC-AGCGGCACTTCCGC-1	LUSC-005-02-1A	No treatment	T cell	-110.63
LUSC-AGCGTAACACCGAT-1	LUSC-005-02-1A	No treatment	T cell	-96.279
LUSC-AGCGTAACTTGGTG-1	LUSC-005-02-1A	No treatment	T cell	-129.279
LUSC-AGGACTTGGCTCCT-1	LUSC-005-02-1A	No treatment	T cell	-41.0959
LUSC-AGGATAGAACGTAC-1	LUSC-005-02-1A	No treatment	T cell	-120.703
LUSC-AGGCTAACCCGTAA-1	LUSC-005-02-1A	No treatment	T cell	-122.811
LUSC-AGTCGAACGCAGAG-1	LUSC-005-02-1A	No treatment	T cell	-112.907
LUSC-AGTTCTACATCGAC-1	LUSC-005-02-1A	No treatment	T cell	-81.4184
LUSC-ATAAGTACTGTCTT-1	LUSC-005-02-1A	No treatment	T cell	-114.339
LUSC-ATACGGACAAGCAA-1	LUSC-005-02-1A	No treatment	T cell	-120.761
LUSC-ATACGTCTAGCTCA-1	LUSC-005-02-1A	No treatment	T cell	-88.7642
LUSC-ATAGGAGAGAGATA-1	LUSC-005-02-1A	No treatment	T cell	-100.934
LUSC-ATATGAACTCTAGG-1	LUSC-005-02-1A	No treatment	T cell	-139.963
LUSC-ATCACTTGCTCGAA-1	LUSC-005-02-1A	No treatment	T cell	-135.196
LUSC-ATCAGGTGAGAACA-1	LUSC-005-02-1A	No treatment	T cell	-103.177
LUSC-ATCCTAACGGCGAA-1	LUSC-005-02-1A	No treatment	T cell	-80.0744
LUSC-ATCGCGCTTAGTCG-1	LUSC-005-02-1A	No treatment	T cell	-149.449
LUSC-ATGACGTGCGATAC-1	LUSC-005-02-1A	No treatment	T cell	-110.346
LUSC-ATGTAAACGAGAGC-1	LUSC-005-02-1A	No treatment	T cell	-117.438
LUSC-ATTTCGTGAAGAAC-1	LUSC-005-02-1A	No treatment	T cell	-83.9312
LUSC-CAACAGACGGTGAG-1	LUSC-005-02-1A	No treatment	T cell	-106.598
LUSC-CACCGTACTGACAC-1	LUSC-005-02-1A	No treatment	T cell	-82.2178
LUSC-CACGAAACCCGATA-1	LUSC-005-02-1A	No treatment	T cell	-113.56
LUSC-CACTTTGAACACGT-1	LUSC-005-02-1A	No treatment	T cell	-130.163
LUSC-CAGCAATGACAGCT-1	LUSC-005-02-1A	No treatment	T cell	-101.357
LUSC-CAGTTGGAAACCTG-1	LUSC-005-02-1A	No treatment	T cell	-98.6946
LUSC-CATCTTGAGAAGGC-1	LUSC-005-02-1A	No treatment	T cell	-103.927
LUSC-CATGCCACGCCCTT-1	LUSC-005-02-1A	No treatment	T cell	-94.7791
LUSC-CATTGACTCCGTAA-1	LUSC-005-02-1A	No treatment	T cell	-116.532
LUSC-CATTGTACACGTTG-1	LUSC-005-02-1A	No treatment	T cell	-46.8441
LUSC-CCAGTGCTGAGGGT-1	LUSC-005-02-1A	No treatment	T cell	-95.9331
LUSC-CCAGTGCTTCAGAC-1	LUSC-005-02-1A	No treatment	T cell	-109.917
LUSC-CCCAACACCCCGTT-1	LUSC-005-02-1A	No treatment	T cell	-100.169
LUSC-CCCAGACTCTTGTT-1	LUSC-005-02-1A	No treatment	T cell	-80.4204
LUSC-CCCGAACTTGTAGC-1	LUSC-005-02-1A	No treatment	T cell	-185.214
LUSC-CCTAAACTCTTAGG-1	LUSC-005-02-1A	No treatment	T cell	-98.2096
LUSC-CCTCTACTCTTACT-1	LUSC-005-02-1A	No treatment	T cell	-90.0669
LUSC-CCTTCACTAAGCCT-1	LUSC-005-02-1A	No treatment	T cell	-145.833
LUSC-CGAAGTACACAGTC-1	LUSC-005-02-1A	No treatment	T cell	-102.325
LUSC-CGAATCGAAGGGTG-1	LUSC-005-02-1A	No treatment	T cell	-45.2527
LUSC-CGAGGGCTGTAGCT-1	LUSC-005-02-1A	No treatment	T cell	-74.4919
LUSC-CGCCATACAGTCGT-1	LUSC-005-02-1A	No treatment	T cell	-62.6731
LUSC-CGCCATACGACAAA-1	LUSC-005-02-1A	No treatment	T cell	-68.0937
LUSC-CGCCTAACTGTTCT-1	LUSC-005-02-1A	No treatment	T cell	-99.5425
LUSC-CGCTCATGGGAGTG-1	LUSC-005-02-1A	No treatment	T cell	-85.3482
LUSC-CGGAGGCTATCAGC-1	LUSC-005-02-1A	No treatment	T cell	-118.421
LUSC-CGTACAGAATTCCT-1	LUSC-005-02-1A	No treatment	T cell	-107.481
LUSC-CTAACGGACTCTTA-1	LUSC-005-02-1A	No treatment	T cell	-85.5099
LUSC-CTATACTGACTAGC-1	LUSC-005-02-1A	No treatment	T cell	-72.9623
LUSC-CTATAGCTAGTGTC-1	LUSC-005-02-1A	No treatment	T cell	-96.2455
LUSC-CTATGTACTTGTGG-1	LUSC-005-02-1A	No treatment	T cell	-47.3293
LUSC-CTCAGCTGGGACTT-1	LUSC-005-02-1A	No treatment	T cell	-113.709
LUSC-CTCGACTGCAAGCT-1	LUSC-005-02-1A	No treatment	T cell	-71.9784
LUSC-CTGAAGTGAAGATG-1	LUSC-005-02-1A	No treatment	T cell	-103.603
LUSC-CTGATGGAACCAGT-1	LUSC-005-02-1A	No treatment	T cell	-106.768
LUSC-CTGCAGCTTGTCGA-1	LUSC-005-02-1A	No treatment	T cell	-100.223
LUSC-CTTACAACTGTAGC-1	LUSC-005-02-1A	No treatment	T cell	-105.001
LUSC-CTTATCGAGCATCA-1	LUSC-005-02-1A	No treatment	T cell	-159.569
LUSC-GAAACCTGAGTGTC-1	LUSC-005-02-1A	No treatment	T cell	-78.1975
LUSC-GAAGCGGAAGATGA-1	LUSC-005-02-1A	No treatment	T cell	-121.276
LUSC-GACAGGGATTTGGG-1	LUSC-005-02-1A	No treatment	T cell	-115.439
LUSC-GACCTAGACTTATC-1	LUSC-005-02-1A	No treatment	T cell	-108.757
LUSC-GACCTCTGCGGAGA-1	LUSC-005-02-1A	No treatment	T cell	-87.667
LUSC-GACGATTGCTGTGA-1	LUSC-005-02-1A	No treatment	T cell	-147.121
LUSC-GACGCTCTGTTGAC-1	LUSC-005-02-1A	No treatment	T cell	-123.104
LUSC-GAGCGGCTGGGATG-1	LUSC-005-02-1A	No treatment	T cell	-112.58
LUSC-GAGTACACATAAGG-1	LUSC-005-02-1A	No treatment	T cell	-121.106
LUSC-GCACCACTTGTCCC-1	LUSC-005-02-1A	No treatment	T cell	-86.4362
LUSC-GCCGGAACCTCGAA-1	LUSC-005-02-1A	No treatment	T cell	-114.351
LUSC-GCCTAGCTGGAAAT-1	LUSC-005-02-1A	No treatment	T cell	-77.9166
LUSC-GCCTCAACGAGAGC-1	LUSC-005-02-1A	No treatment	T cell	-176.594
LUSC-GCGCACGATACTGG-1	LUSC-005-02-1A	No treatment	T cell	-101.926
LUSC-GCGCGAACGTCGTA-1	LUSC-005-02-1A	No treatment	T cell	-60.4082
LUSC-GCGCGATGAGCAAA-1	LUSC-005-02-1A	No treatment	T cell	-81.3959
LUSC-GCTATACTTGTTCT-1	LUSC-005-02-1A	No treatment	T cell	-79.5121
LUSC-GCTGATGATTCCAT-1	LUSC-005-02-1A	No treatment	T cell	-150.74
LUSC-GCTTAACTGAAGGC-1	LUSC-005-02-1A	No treatment	T cell	-92.2691
LUSC-GGAACTACCTCATT-1	LUSC-005-02-1A	No treatment	T cell	-115.732
LUSC-GGACGCTGCAGATC-1	LUSC-005-02-1A	No treatment	T cell	-97.4794
LUSC-GGAGAGACCTAGTG-1	LUSC-005-02-1A	No treatment	T cell	-86.368
LUSC-GGGATGGATTTGCT-1	LUSC-005-02-1A	No treatment	T cell	-56.0301
LUSC-GGTATCGATGCTCC-1	LUSC-005-02-1A	No treatment	T cell	-107.933
LUSC-GGTATGACACCATG-1	LUSC-005-02-1A	No treatment	T cell	-106.758
LUSC-GGTTTACTCAAAGA-1	LUSC-005-02-1A	No treatment	T cell	-97.5981
LUSC-GTAATATGACAGCT-1	LUSC-005-02-1A	No treatment	T cell	-86.1032
LUSC-GTACGTGAGTCTGA-1	LUSC-005-02-1A	No treatment	T cell	-162.896
LUSC-GTAGCCCTTGCTCC-1	LUSC-005-02-1A	No treatment	T cell	-83.9563
LUSC-GTAGTCGAACACCA-1	LUSC-005-02-1A	No treatment	T cell	-107.76
LUSC-GTATTAGAGAACCT-1	LUSC-005-02-1A	No treatment	T cell	-88.9071
LUSC-GTCAACGAACTTTC-1	LUSC-005-02-1A	No treatment	T cell	-145.885
LUSC-GTCAACGACATTGG-1	LUSC-005-02-1A	No treatment	T cell	-97.2663
LUSC-GTCAATCTGCATCA-1	LUSC-005-02-1A	No treatment	T cell	-67.1765
LUSC-GTGACCCTGGACTT-1	LUSC-005-02-1A	No treatment	T cell	-163.538
LUSC-GTGCTAGACGCATA-1	LUSC-005-02-1A	No treatment	T cell	-111.585
LUSC-GTGGAGGAGTGCTA-1	LUSC-005-02-1A	No treatment	T cell	-134.125
LUSC-GTGTATCTATGGTC-1	LUSC-005-02-1A	No treatment	T cell	-101.937
LUSC-GTTAAATGCTTCGC-1	LUSC-005-02-1A	No treatment	T cell	-121.843
LUSC-GTTAGGTGAAAACG-1	LUSC-005-02-1A	No treatment	T cell	-94.4019
LUSC-GTTCAACTCCCACT-1	LUSC-005-02-1A	No treatment	T cell	-76.8898
LUSC-GTTGATCTCTGCAA-1	LUSC-005-02-1A	No treatment	T cell	-97.2176
LUSC-TAACGTCTACGTTG-1	LUSC-005-02-1A	No treatment	T cell	-90.5529
LUSC-TAAGTCCTAGAGAT-1	LUSC-005-02-1A	No treatment	T cell	-113.89
LUSC-TAATGCCTGGAGGT-1	LUSC-005-02-1A	No treatment	T cell	-107.971
LUSC-TACGAGACTAAGCC-1	LUSC-005-02-1A	No treatment	T cell	-137.147
LUSC-TACGATCTGTGTAC-1	LUSC-005-02-1A	No treatment	T cell	-89.9871
LUSC-TACTCAACAAGAAC-1	LUSC-005-02-1A	No treatment	T cell	-113.06
LUSC-TAGCCCTGCAACTG-1	LUSC-005-02-1A	No treatment	T cell	-123.414
LUSC-TAGCTACTAACCAC-1	LUSC-005-02-1A	No treatment	T cell	-93.5488
LUSC-TAGCTACTAGCCAT-1	LUSC-005-02-1A	No treatment	T cell	-149.154
LUSC-TAGTATGATAGAAG-1	LUSC-005-02-1A	No treatment	T cell	-230.625
LUSC-TAGTTGCTATGCTG-1	LUSC-005-02-1A	No treatment	T cell	-112.599
LUSC-TATCAAGATCAAGC-1	LUSC-005-02-1A	No treatment	T cell	-134.847
LUSC-TCAAGGACGAGGTG-1	LUSC-005-02-1A	No treatment	T cell	-117.022
LUSC-TCACAACTCCTCGT-1	LUSC-005-02-1A	No treatment	T cell	-93.4502
LUSC-TCAGTACTCCTTGC-1	LUSC-005-02-1A	No treatment	T cell	-85.59
LUSC-TCATCAACGAGATA-1	LUSC-005-02-1A	No treatment	T cell	-82.684
LUSC-TCATCATGATCGTG-1	LUSC-005-02-1A	No treatment	T cell	-100.746
LUSC-TCGATACTGACAAA-1	LUSC-005-02-1A	No treatment	T cell	-147.449
LUSC-TCGATTTGATCGAC-1	LUSC-005-02-1A	No treatment	T cell	-111.745
LUSC-TCGATTTGCGTCTC-1	LUSC-005-02-1A	No treatment	T cell	-82.4253
LUSC-TCGTAGGACGTCTC-1	LUSC-005-02-1A	No treatment	T cell	-80.4759
LUSC-TCTAGACTGATGAA-1	LUSC-005-02-1A	No treatment	T cell	-102.807
LUSC-TCTCCACTTCCTGC-1	LUSC-005-02-1A	No treatment	T cell	-169.404
LUSC-TCTGATACGGGCAA-1	LUSC-005-02-1A	No treatment	T cell	-157.616
LUSC-TGACTTACTAACCG-1	LUSC-005-02-1A	No treatment	T cell	-115.673
LUSC-TGCAAGTGATCGAC-1	LUSC-005-02-1A	No treatment	T cell	-100.525
LUSC-TGCAAGTGGCCATA-1	LUSC-005-02-1A	No treatment	T cell	-88.6322
LUSC-TGCGAAACACAGTC-1	LUSC-005-02-1A	No treatment	T cell	-67.7833
LUSC-TGCTATACTGCTGA-1	LUSC-005-02-1A	No treatment	T cell	-84.3168
LUSC-TGGACCCTTGTGGT-1	LUSC-005-02-1A	No treatment	T cell	-51.9491
LUSC-TGGTACGAACTAGC-1	LUSC-005-02-1A	No treatment	T cell	-90.6797
LUSC-TGTACTTGAGCAAA-1	LUSC-005-02-1A	No treatment	T cell	-46.52
LUSC-TGTAGTCTCAGGAG-1	LUSC-005-02-1A	No treatment	T cell	-133.192
LUSC-TGTATCTGACCACA-1	LUSC-005-02-1A	No treatment	T cell	-129.587
LUSC-TGTATGCTGAGAGC-1	LUSC-005-02-1A	No treatment	T cell	-106.848
LUSC-TGTATGCTGTAAAG-1	LUSC-005-02-1A	No treatment	T cell	-144.641
LUSC-TGTCTAACTCCCAC-1	LUSC-005-02-1A	No treatment	T cell	-97.0614
LUSC-TGTGATCTCATCAG-1	LUSC-005-02-1A	No treatment	T cell	-174.896
LUSC-TTAGGTCTGATACC-1	LUSC-005-02-1A	No treatment	T cell	-230.625
LUSC-TTATGGCTTCTTAC-1	LUSC-005-02-1A	No treatment	T cell	-104.79
LUSC-TTCAAGCTTCTACT-1	LUSC-005-02-1A	No treatment	T cell	-96.4974
LUSC-TTCGATTGAGCGTT-1	LUSC-005-02-1A	No treatment	T cell	-85.7736
LUSC-TTCGTATGCTTACT-1	LUSC-005-02-1A	No treatment	T cell	-147.859
LUSC-TTGAATGATGTGCA-1	LUSC-005-02-1A	No treatment	T cell	-95.7087
LUSC-TTGAGGACAAGAAC-1	LUSC-005-02-1A	No treatment	T cell	-93.4183
LUSC-TTGAGGTGCCTCGT-1	LUSC-005-02-1A	No treatment	T cell	-97.7753
LUSC-TTGCATTGTCGCTC-1	LUSC-005-02-1A	No treatment	T cell	-115.559
LUSC-TTGCATTGTTCTTG-1	LUSC-005-02-1A	No treatment	T cell	-95.3916
LUSC-TTTAGAGACACTGA-1	LUSC-005-02-1A	No treatment	T cell	-159.839
LUSC-TTTAGGCTGCAGAG-1	LUSC-005-02-1A	No treatment	T cell	-81.0806
LUSC-TTTCGAACTAACGC-1	LUSC-005-02-1A	No treatment	T cell	-127.85
LUSC-AAAGATCTGTGTAC-1	LUSC-005-03-1A	No treatment	T cell	-104.165
LUSC-AAAGCAGACAGTCA-1	LUSC-005-03-1A	No treatment	T cell	-68.0794
LUSC-AAATCCCTCTCGCT-1	LUSC-005-03-1A	No treatment	T cell	-82.9698
LUSC-AAATCCCTTCGTGA-1	LUSC-005-03-1A	No treatment	T cell	-106.548
LUSC-AAATGGGATAAAGG-1	LUSC-005-03-1A	No treatment	T cell	-155.433
LUSC-AACAATACGCGAAG-1	LUSC-005-03-1A	No treatment	T cell	-92.8447
LUSC-AACACGTGTGCGTA-1	LUSC-005-03-1A	No treatment	T cell	-123.197
LUSC-AACATATGAGCCAT-1	LUSC-005-03-1A	No treatment	T cell	-149.079
LUSC-AACATATGTGAAGA-1	LUSC-005-03-1A	No treatment	T cell	-84.6699
LUSC-AACCCAGACTGGTA-1	LUSC-005-03-1A	No treatment	T cell	-60.9255
LUSC-AACGGTACACACTG-1	LUSC-005-03-1A	No treatment	T cell	-97.1493
LUSC-AACGTGTGCTATTC-1	LUSC-005-03-1A	No treatment	T cell	-105.386
LUSC-AACTACCTGCTATG-1	LUSC-005-03-1A	No treatment	T cell	-108.551
LUSC-AAGAAGACTAACGC-1	LUSC-005-03-1A	No treatment	T cell	-152.891
LUSC-AAGAAGACTGCACA-1	LUSC-005-03-1A	No treatment	T cell	-181.162
LUSC-AAGACAGAGGACGA-1	LUSC-005-03-1A	No treatment	T cell	-133.428
LUSC-AAGAGATGTGTGGT-1	LUSC-005-03-1A	No treatment	T cell	-121.835
LUSC-AAGCACTGGTTCAG-1	LUSC-005-03-1A	No treatment	T cell	-165.766
LUSC-AAGCACTGTCCTGC-1	LUSC-005-03-1A	No treatment	T cell	-97.2509
LUSC-AAGCGTACTGCCTC-1	LUSC-005-03-1A	No treatment	T cell	-92.6454
LUSC-AAGTGGCTACGTTG-1	LUSC-005-03-1A	No treatment	T cell	-104.648
LUSC-AATCTAGAGGGATG-1	LUSC-005-03-1A	No treatment	T cell	-84.9189
LUSC-AATGTCCTTTCGCC-1	LUSC-005-03-1A	No treatment	T cell	-79.7372
LUSC-AATTGATGCGAATC-1	LUSC-005-03-1A	No treatment	T cell	-90.4296
LUSC-ACAAGCACCATGCA-1	LUSC-005-03-1A	No treatment	T cell	-127.266
LUSC-ACAATCCTATTGGC-1	LUSC-005-03-1A	No treatment	T cell	-77.7465
LUSC-ACACCAGAAACGAA-1	LUSC-005-03-1A	No treatment	T cell	-74.103
LUSC-ACAGTCGAGTCGTA-1	LUSC-005-03-1A	No treatment	T cell	-143.301
LUSC-ACCAGTGACCTTTA-1	LUSC-005-03-1A	No treatment	T cell	-146.387
LUSC-ACCCAAGACTTCGC-1	LUSC-005-03-1A	No treatment	T cell	-119.97
LUSC-ACGCACCTCGTACA-1	LUSC-005-03-1A	No treatment	T cell	-80.5794
LUSC-ACGCCACTACGCAT-1	LUSC-005-03-1A	No treatment	T cell	-145.939
LUSC-ACGGTATGTTGACG-1	LUSC-005-03-1A	No treatment	T cell	-91.2793
LUSC-ACGTAGACCCACAA-1	LUSC-005-03-1A	No treatment	T cell	-118.177
LUSC-ACGTTGGAGGAAGC-1	LUSC-005-03-1A	No treatment	T cell	-95.8366
LUSC-ACTCGAGATATGCG-1	LUSC-005-03-1A	No treatment	T cell	-79.6172
LUSC-ACTGGCCTAGGAGC-1	LUSC-005-03-1A	No treatment	T cell	-108.054
LUSC-ACTTAGCTATGTGC-1	LUSC-005-03-1A	No treatment	T cell	-90.8724
LUSC-ACTTAGCTGTTCAG-1	LUSC-005-03-1A	No treatment	T cell	-112.545
LUSC-ACTTGACTGAATGA-1	LUSC-005-03-1A	No treatment	T cell	-110.183
LUSC-ACTTGGGAGCTTAG-1	LUSC-005-03-1A	No treatment	T cell	-91.5185
LUSC-AGACGTACTCCCAC-1	LUSC-005-03-1A	No treatment	T cell	-173.79
LUSC-AGACTGACGTCTTT-1	LUSC-005-03-1A	No treatment	T cell	-99.4371
LUSC-AGAGGTCTGCATCA-1	LUSC-005-03-1A	No treatment	T cell	-90.935
LUSC-AGATATACTGAGCT-1	LUSC-005-03-1A	No treatment	T cell	-188.219
LUSC-AGATTAACCGGTAT-1	LUSC-005-03-1A	No treatment	T cell	-66.3289
LUSC-AGCACAACTTCTAC-1	LUSC-005-03-1A	No treatment	T cell	-122.865
LUSC-AGCCAATGGTCACA-1	LUSC-005-03-1A	No treatment	T cell	-103.619
LUSC-AGCGGCACCCTGAA-1	LUSC-005-03-1A	No treatment	T cell	-95.9141
LUSC-AGCTGAACTCTCAT-1	LUSC-005-03-1A	No treatment	T cell	-124.734
LUSC-AGCTGCCTGGCAAG-1	LUSC-005-03-1A	No treatment	T cell	-94.3926
LUSC-AGCTTTACTAACCG-1	LUSC-005-03-1A	No treatment	T cell	-180.422
LUSC-AGGCCTCTGGATCT-1	LUSC-005-03-1A	No treatment	T cell	-110.003
LUSC-AGTAATTGGTAAAG-1	LUSC-005-03-1A	No treatment	T cell	-119.74
LUSC-AGTACGTGTTCTGT-1	LUSC-005-03-1A	No treatment	T cell	-95.5308
LUSC-AGTCTACTTCACCC-1	LUSC-005-03-1A	No treatment	T cell	-122.676
LUSC-AGTGCAACGAGATA-1	LUSC-005-03-1A	No treatment	T cell	-72.9801
LUSC-AGTGCAACGCCCTT-1	LUSC-005-03-1A	No treatment	T cell	-118.743
LUSC-AGTTAAACTATGGC-1	LUSC-005-03-1A	No treatment	T cell	-99.8067
LUSC-AGTTCTACCTCCCA-1	LUSC-005-03-1A	No treatment	T cell	-143.264
LUSC-AGTTTAGACTTTAC-1	LUSC-005-03-1A	No treatment	T cell	-153.265
LUSC-AGTTTAGATCTTAC-1	LUSC-005-03-1A	No treatment	T cell	-73.2206
LUSC-AGTTTGCTAACCGT-1	LUSC-005-03-1A	No treatment	T cell	-230.625
LUSC-ATAAGTACCTTCCG-1	LUSC-005-03-1A	No treatment	T cell	-190.075
LUSC-ATACAATGGAATCC-1	LUSC-005-03-1A	No treatment	T cell	-120.899
LUSC-ATACAATGGGACTT-1	LUSC-005-03-1A	No treatment	T cell	-123.414
LUSC-ATACCGGATAACCG-1	LUSC-005-03-1A	No treatment	T cell	-140.232
LUSC-ATACCTTGTCACCC-1	LUSC-005-03-1A	No treatment	T cell	-18.7688
LUSC-ATACTCTGGGCATT-1	LUSC-005-03-1A	No treatment	T cell	-149.776
LUSC-ATAGGAGAATCTCT-1	LUSC-005-03-1A	No treatment	T cell	-143.252
LUSC-ATATGAACCCTTAT-1	LUSC-005-03-1A	No treatment	T cell	-98.2369
LUSC-ATCACACTAGATGA-1	LUSC-005-03-1A	No treatment	T cell	-87.8029
LUSC-ATCACACTCTGCAA-1	LUSC-005-03-1A	No treatment	T cell	-73.9443
LUSC-ATCACTTGCTCGCT-1	LUSC-005-03-1A	No treatment	T cell	-91.4028
LUSC-ATCCATACTCACGA-1	LUSC-005-03-1A	No treatment	T cell	-177.771
LUSC-ATCGGAACTTCAGG-1	LUSC-005-03-1A	No treatment	T cell	-106.622
LUSC-ATCTGTTGGTTACG-1	LUSC-005-03-1A	No treatment	T cell	-116.991
LUSC-ATGAAACTGTCACA-1	LUSC-005-03-1A	No treatment	T cell	-120.399
LUSC-ATGTAAACTCCCGT-1	LUSC-005-03-1A	No treatment	T cell	-110.885
LUSC-ATGTTCACCGTACA-1	LUSC-005-03-1A	No treatment	T cell	-126.431
LUSC-ATTAACGAGTACAC-1	LUSC-005-03-1A	No treatment	T cell	-110.355
LUSC-ATTACCACTGTGGT-1	LUSC-005-03-1A	No treatment	T cell	-97.6269
LUSC-ATTATGGAATTTCC-1	LUSC-005-03-1A	No treatment	T cell	-147.794
LUSC-ATTGAATGTTATCC-1	LUSC-005-03-1A	No treatment	T cell	-74.1421
LUSC-ATTTAGGAAGAAGT-1	LUSC-005-03-1A	No treatment	T cell	-85.391
LUSC-CAAACTCTTTGAGC-1	LUSC-005-03-1A	No treatment	T cell	-64.3527
LUSC-CAACGAACGTGCTA-1	LUSC-005-03-1A	No treatment	T cell	-70.0357
LUSC-CAACTTTGGGTCTA-1	LUSC-005-03-1A	No treatment	T cell	-199.295
LUSC-CAAGCTGAGTAAGA-1	LUSC-005-03-1A	No treatment	T cell	-105.835
LUSC-CAATAAACGCTCCT-1	LUSC-005-03-1A	No treatment	T cell	-69.3255
LUSC-CACACCTGTTTACC-1	LUSC-005-03-1A	No treatment	T cell	-158.088
LUSC-CACTATACGAATAG-1	LUSC-005-03-1A	No treatment	T cell	-174.759
LUSC-CACTCCGATTGTGG-1	LUSC-005-03-1A	No treatment	T cell	-100.167
LUSC-CAGAGGGACGAGTT-1	LUSC-005-03-1A	No treatment	T cell	-138.732
LUSC-CAGATGACGCATCA-1	LUSC-005-03-1A	No treatment	T cell	-101.225
LUSC-CAGCCTTGAGCATC-1	LUSC-005-03-1A	No treatment	T cell	-114.007
LUSC-CAGCCTTGGACTAC-1	LUSC-005-03-1A	No treatment	T cell	-116.457
LUSC-CAGGCCGAAGAATG-1	LUSC-005-03-1A	No treatment	T cell	-122.559
LUSC-CAGGTTGAATCGGT-1	LUSC-005-03-1A	No treatment	T cell	-142.986
LUSC-CAGTGATGGTTCGA-1	LUSC-005-03-1A	No treatment	T cell	-100.227
LUSC-CAGTTGGAATACCG-1	LUSC-005-03-1A	No treatment	T cell	-98.7853
LUSC-CATAAAACCCTAAG-1	LUSC-005-03-1A	No treatment	T cell	-87.466
LUSC-CATAAATGTCGCCT-1	LUSC-005-03-1A	No treatment	T cell	-111.285
LUSC-CATATAGATTGCTT-1	LUSC-005-03-1A	No treatment	T cell	-112.177
LUSC-CATGAGACACAGCT-1	LUSC-005-03-1A	No treatment	T cell	-94.2428
LUSC-CATGAGACCCGAAT-1	LUSC-005-03-1A	No treatment	T cell	-104.243
LUSC-CATGCGCTGTTAGC-1	LUSC-005-03-1A	No treatment	T cell	-119.301
LUSC-CATTACACCCTCGT-1	LUSC-005-03-1A	No treatment	T cell	-42.7215
LUSC-CATTCCCTCTCTCG-1	LUSC-005-03-1A	No treatment	T cell	-127.948
LUSC-CCAATGGATGCTTT-1	LUSC-005-03-1A	No treatment	T cell	-142.72
LUSC-CCAGTGCTAGCCTA-1	LUSC-005-03-1A	No treatment	T cell	NA
LUSC-CCCAACACTGAGCT-1	LUSC-005-03-1A	No treatment	T cell	-96.9072
LUSC-CCCAACTGGAGGCA-1	LUSC-005-03-1A	No treatment	T cell	-118.489
LUSC-CCCATGTGTGGGAG-1	LUSC-005-03-1A	No treatment	T cell	-99.1178
LUSC-CCCTGATGTAGACC-1	LUSC-005-03-1A	No treatment	T cell	-94.9488
LUSC-CCGTACACCCATAG-1	LUSC-005-03-1A	No treatment	T cell	-100.562
LUSC-CCTAGAGATGTTCT-1	LUSC-005-03-1A	No treatment	T cell	-136.591
LUSC-CCTATTGAACCAAC-1	LUSC-005-03-1A	No treatment	T cell	-55.4123
LUSC-CCTCATCTAGAAGT-1	LUSC-005-03-1A	No treatment	T cell	-117.984
LUSC-CCTCGAACAGATGA-1	LUSC-005-03-1A	No treatment	T cell	-113.797
LUSC-CCTCGAACTGGTTG-1	LUSC-005-03-1A	No treatment	T cell	-63.7673
LUSC-CGAAGTACTCGACA-1	LUSC-005-03-1A	No treatment	T cell	-104.306
LUSC-CGACCGGAAACCTG-1	LUSC-005-03-1A	No treatment	T cell	-93.3958
LUSC-CGACTCACGAGGTG-1	LUSC-005-03-1A	No treatment	T cell	-151.424
LUSC-CGACTCACTCTACT-1	LUSC-005-03-1A	No treatment	T cell	-120.59
LUSC-CGACTCTGTGACTG-1	LUSC-005-03-1A	No treatment	T cell	-119.919
LUSC-CGCAACCTACACGT-1	LUSC-005-03-1A	No treatment	T cell	-115.665
LUSC-CGCATAGACTCGAA-1	LUSC-005-03-1A	No treatment	T cell	-119.18
LUSC-CGCATAGAGTTTGG-1	LUSC-005-03-1A	No treatment	T cell	-111.923
LUSC-CGCCATACCGTACA-1	LUSC-005-03-1A	No treatment	T cell	-75.9937
LUSC-CGCCATTGGGTGGA-1	LUSC-005-03-1A	No treatment	T cell	-187.857
LUSC-CGCCTAACGCTATG-1	LUSC-005-03-1A	No treatment	T cell	-101.947
LUSC-CGCGATCTCCACAA-1	LUSC-005-03-1A	No treatment	T cell	-95.6531
LUSC-CGCGATCTTGCCCT-1	LUSC-005-03-1A	No treatment	T cell	-84.3394
LUSC-CGCTAAGAACTTTC-1	LUSC-005-03-1A	No treatment	T cell	-95.5808
LUSC-CGGACTCTACACCA-1	LUSC-005-03-1A	No treatment	T cell	NA
LUSC-CGGGCATGAAGGGC-1	LUSC-005-03-1A	No treatment	T cell	-118.226
LUSC-CGTAGCCTTGGCAT-1	LUSC-005-03-1A	No treatment	T cell	-87.1771
LUSC-CGTCAAGAGACGAG-1	LUSC-005-03-1A	No treatment	T cell	-106.909
LUSC-CGTCGACTTCACGA-1	LUSC-005-03-1A	No treatment	T cell	-144.849
LUSC-CGTTATACTCTAGG-1	LUSC-005-03-1A	No treatment	T cell	-138.96
LUSC-CTAACTACCTTCTA-1	LUSC-005-03-1A	No treatment	T cell	-107.794
LUSC-CTAAGGACGCGATT-1	LUSC-005-03-1A	No treatment	T cell	-82.8454
LUSC-CTAAGGTGCGTGAT-1	LUSC-005-03-1A	No treatment	T cell	-139.274
LUSC-CTAATGCTTGCCTC-1	LUSC-005-03-1A	No treatment	T cell	-129.3
LUSC-CTAGATCTATGTGC-1	LUSC-005-03-1A	No treatment	T cell	-68.4571
LUSC-CTAGGCCTGAACTC-1	LUSC-005-03-1A	No treatment	T cell	-109.921
LUSC-CTCAGGCTTTCCCG-1	LUSC-005-03-1A	No treatment	T cell	-103.726
LUSC-CTCCATCTTCTACT-1	LUSC-005-03-1A	No treatment	T cell	-82.8283
LUSC-CTCGAGCTAGTGTC-1	LUSC-005-03-1A	No treatment	T cell	-177.02
LUSC-CTCTAAACAGTCTG-1	LUSC-005-03-1A	No treatment	T cell	-110.003
LUSC-CTGGAAACGAGCAG-1	LUSC-005-03-1A	No treatment	T cell	-93.2203
LUSC-CTGGCACTCATGCA-1	LUSC-005-03-1A	No treatment	T cell	-83.81
LUSC-CTGTATACACGACT-1	LUSC-005-03-1A	No treatment	T cell	-59.5994
LUSC-CTTAGGGACTTATC-1	LUSC-005-03-1A	No treatment	T cell	-34.81
LUSC-CTTATCGATTGAGC-1	LUSC-005-03-1A	No treatment	T cell	-102.307
LUSC-CTTTAGTGGAACCT-1	LUSC-005-03-1A	No treatment	T cell	-83.9167
LUSC-GAAACCTGACCTTT-1	LUSC-005-03-1A	No treatment	T cell	-78.7124
LUSC-GAAACCTGACGTGT-1	LUSC-005-03-1A	No treatment	T cell	-100.789
LUSC-GAAAGATGGCTTCC-1	LUSC-005-03-1A	No treatment	T cell	-74.2347
LUSC-GAACGGGACTTGAG-1	LUSC-005-03-1A	No treatment	T cell	-74.4911
LUSC-GAAGGTCTCGACAT-1	LUSC-005-03-1A	No treatment	T cell	-79.2122
LUSC-GAATGCTGGAGCTT-1	LUSC-005-03-1A	No treatment	T cell	-116.499
LUSC-GACAACACCAGCTA-1	LUSC-005-03-1A	No treatment	T cell	-80.4222
LUSC-GACATTCTTGTAGC-1	LUSC-005-03-1A	No treatment	T cell	-80.6573
LUSC-GACCTCTGAGCCAT-1	LUSC-005-03-1A	No treatment	T cell	-99.6326
LUSC-GACGATTGGTGTTG-1	LUSC-005-03-1A	No treatment	T cell	-127.061
LUSC-GACGCCGAGTGCAT-1	LUSC-005-03-1A	No treatment	T cell	-117.066
LUSC-GACGCTCTTGAGAA-1	LUSC-005-03-1A	No treatment	T cell	-105.982
LUSC-GACGTATGTGCCCT-1	LUSC-005-03-1A	No treatment	T cell	-123.189
LUSC-GACTGATGTGCCCT-1	LUSC-005-03-1A	No treatment	T cell	-150.169
LUSC-GAGATAGAACTGGT-1	LUSC-005-03-1A	No treatment	T cell	-142.74
LUSC-GAGCATACGGGTGA-1	LUSC-005-03-1A	No treatment	T cell	-102.312
LUSC-GAGCTCCTGAACTC-1	LUSC-005-03-1A	No treatment	T cell	-145.286
LUSC-GAGGCCACATCTCT-1	LUSC-005-03-1A	No treatment	T cell	-64.876
LUSC-GAGGGCCTTTCGCC-1	LUSC-005-03-1A	No treatment	T cell	-92.197
LUSC-GAGTGACTAGCCTA-1	LUSC-005-03-1A	No treatment	T cell	-78.4353
LUSC-GAGTTGTGTGAGGG-1	LUSC-005-03-1A	No treatment	T cell	-113.763
LUSC-GATAGCACTAAGCC-1	LUSC-005-03-1A	No treatment	T cell	-135.897
LUSC-GATGCAACCTCTAT-1	LUSC-005-03-1A	No treatment	T cell	-151.363
LUSC-GATTCTTGCGAGTT-1	LUSC-005-03-1A	No treatment	T cell	-157.238
LUSC-GATTGGTGAGCACT-1	LUSC-005-03-1A	No treatment	T cell	-110.026
LUSC-GATTGGTGTTGCTT-1	LUSC-005-03-1A	No treatment	T cell	-84.2532
LUSC-GCAACTGATAGACC-1	LUSC-005-03-1A	No treatment	T cell	-115.084
LUSC-GCAAGACTTATCGG-1	LUSC-005-03-1A	No treatment	T cell	-77.0766
LUSC-GCACTAGACTAAGC-1	LUSC-005-03-1A	No treatment	T cell	-102.17
LUSC-GCAGCGTGGTCTAG-1	LUSC-005-03-1A	No treatment	T cell	-125.555
LUSC-GCAGTCCTAGACTC-1	LUSC-005-03-1A	No treatment	T cell	-42.9018
LUSC-GCATGATGAGCATC-1	LUSC-005-03-1A	No treatment	T cell	-137.5
LUSC-GCATTGGATCTTTG-1	LUSC-005-03-1A	No treatment	T cell	-66.9299
LUSC-GCCACGGAGAACTC-1	LUSC-005-03-1A	No treatment	T cell	-93.1216
LUSC-GCCACGGAGGTGAG-1	LUSC-005-03-1A	No treatment	T cell	-47.855
LUSC-GCCACTACTTCGTT-1	LUSC-005-03-1A	No treatment	T cell	-104.102
LUSC-GCCGACGAGGTGGA-1	LUSC-005-03-1A	No treatment	T cell	-87.9759
LUSC-GCCGAGTGGGGCAA-1	LUSC-005-03-1A	No treatment	T cell	-142.201
LUSC-GCCGTACTCGATAC-1	LUSC-005-03-1A	No treatment	T cell	-132.679
LUSC-GCGAGAGATCGTAG-1	LUSC-005-03-1A	No treatment	T cell	-88.1331
LUSC-GCGCGAACTAGAGA-1	LUSC-005-03-1A	No treatment	T cell	-103.365
LUSC-GCGGACTGTGTGGT-1	LUSC-005-03-1A	No treatment	T cell	-71.2024
LUSC-GCGGGACTTTTCTG-1	LUSC-005-03-1A	No treatment	T cell	-132.723
LUSC-GCGTATGACATGAC-1	LUSC-005-03-1A	No treatment	T cell	-91.9453
LUSC-GCTCAAGACTGTCC-1	LUSC-005-03-1A	No treatment	T cell	-120.182
LUSC-GCTCACTGGGTACT-1	LUSC-005-03-1A	No treatment	T cell	-106.527
LUSC-GGAACACTTGCCCT-1	LUSC-005-03-1A	No treatment	T cell	-148.035
LUSC-GGACAACTTCCGAA-1	LUSC-005-03-1A	No treatment	T cell	-124.826
LUSC-GGACATTGCTCTTA-1	LUSC-005-03-1A	No treatment	T cell	-89.8131
LUSC-GGAGGTGACCAGTA-1	LUSC-005-03-1A	No treatment	T cell	-81.8824
LUSC-GGATACTGGAGCAG-1	LUSC-005-03-1A	No treatment	T cell	-112.644
LUSC-GGCAATACCTCGCT-1	LUSC-005-03-1A	No treatment	T cell	-65.2693
LUSC-GGCACGTGTTACTC-1	LUSC-005-03-1A	No treatment	T cell	-97.366
LUSC-GGCCGATGAGCAAA-1	LUSC-005-03-1A	No treatment	T cell	-87.8124
LUSC-GGCTAATGGGGTGA-1	LUSC-005-03-1A	No treatment	T cell	-121.391
LUSC-GGGAACGACTTCCG-1	LUSC-005-03-1A	No treatment	T cell	-87.4814
LUSC-GGGACCTGCTGAGT-1	LUSC-005-03-1A	No treatment	T cell	-230.625
LUSC-GGGCAGCTGAAACA-1	LUSC-005-03-1A	No treatment	T cell	-105.27
LUSC-GGGTTAACTGTGAC-1	LUSC-005-03-1A	No treatment	T cell	-140.275
LUSC-GGTTTACTAAGTAG-1	LUSC-005-03-1A	No treatment	T cell	-145.178
LUSC-GTAAGCTGTCCTTA-1	LUSC-005-03-1A	No treatment	T cell	-70.0745
LUSC-GTACGTGATGTCAG-1	LUSC-005-03-1A	No treatment	T cell	-112.811
LUSC-GTATGGTGAACAGA-1	LUSC-005-03-1A	No treatment	T cell	-142.634
LUSC-GTCATACTTCGATG-1	LUSC-005-03-1A	No treatment	T cell	-102.313
LUSC-GTCCAAGACTCGAA-1	LUSC-005-03-1A	No treatment	T cell	-230.625
LUSC-GTGATCGAGTTCGA-1	LUSC-005-03-1A	No treatment	T cell	-140.361
LUSC-GTTTAAGATCTCCG-1	LUSC-005-03-1A	No treatment	T cell	-81.0509
LUSC-TAAATCGACACTCC-1	LUSC-005-03-1A	No treatment	T cell	-135.336
LUSC-TAAATCGACGCATA-1	LUSC-005-03-1A	No treatment	T cell	-104.173
LUSC-TAACATGAGGTAGG-1	LUSC-005-03-1A	No treatment	T cell	-98.3562
LUSC-TAACTAGACGACAT-1	LUSC-005-03-1A	No treatment	T cell	-62.4727
LUSC-TAATGTGATGTCTT-1	LUSC-005-03-1A	No treatment	T cell	-151.424
LUSC-TACGCCACAAACAG-1	LUSC-005-03-1A	No treatment	T cell	-103.383
LUSC-TACGTACTGACACT-1	LUSC-005-03-1A	No treatment	T cell	-121.532
LUSC-TACTACTGATCGTG-1	LUSC-005-03-1A	No treatment	T cell	-230.625
LUSC-TACTACTGTGGAGG-1	LUSC-005-03-1A	No treatment	T cell	-90.6044
LUSC-TACTCTGATACGCA-1	LUSC-005-03-1A	No treatment	T cell	-100.143
LUSC-TACTGTTGGCTATG-1	LUSC-005-03-1A	No treatment	T cell	-126.489
LUSC-TACTTTCTAGTGCT-1	LUSC-005-03-1A	No treatment	T cell	-156.727
LUSC-TACTTTCTGGGATG-1	LUSC-005-03-1A	No treatment	T cell	-69.0629
LUSC-TAGCTACTTGCGTA-1	LUSC-005-03-1A	No treatment	T cell	-58.6251
LUSC-TAGGCAACCGTACA-1	LUSC-005-03-1A	No treatment	T cell	-101.412
LUSC-TAGGCATGAGGTTC-1	LUSC-005-03-1A	No treatment	T cell	-166.039
LUSC-TAGGCATGGGCAAG-1	LUSC-005-03-1A	No treatment	T cell	-105.072
LUSC-TAGGCTGACTGATG-1	LUSC-005-03-1A	No treatment	T cell	-65.8173
LUSC-TAGGTTCTCGTGAT-1	LUSC-005-03-1A	No treatment	T cell	-126.209
LUSC-TAGTACCTGGACGA-1	LUSC-005-03-1A	No treatment	T cell	-131.494
LUSC-TAGTATGACTGGAT-1	LUSC-005-03-1A	No treatment	T cell	-82.3312
LUSC-TAGTCGGAGAGGGT-1	LUSC-005-03-1A	No treatment	T cell	-113.421
LUSC-TAGTCTTGACGGTT-1	LUSC-005-03-1A	No treatment	T cell	-145.258
LUSC-TAGTGGTGATGACC-1	LUSC-005-03-1A	No treatment	T cell	-85.8948
LUSC-TAGTTCACCGGGAA-1	LUSC-005-03-1A	No treatment	T cell	-78.3709
LUSC-TAGTTGCTAGGAGC-1	LUSC-005-03-1A	No treatment	T cell	-69.6056
LUSC-TATCAAGATGGAGG-1	LUSC-005-03-1A	No treatment	T cell	-120.812
LUSC-TATCACTGCGTTGA-1	LUSC-005-03-1A	No treatment	T cell	-141.873
LUSC-TATCAGCTTTCCGC-1	LUSC-005-03-1A	No treatment	T cell	-127.273
LUSC-TATCCTGAGTGTTG-1	LUSC-005-03-1A	No treatment	T cell	-138.491
LUSC-TATCGACTAGTCAC-1	LUSC-005-03-1A	No treatment	T cell	-94.9081
LUSC-TATCTTCTAGCTAC-1	LUSC-005-03-1A	No treatment	T cell	-75.7093
LUSC-TATGGGTGGGAACG-1	LUSC-005-03-1A	No treatment	T cell	-80.9248
LUSC-TATTTCCTCATGGT-1	LUSC-005-03-1A	No treatment	T cell	-111.787
LUSC-TCAATAGAGTTCAG-1	LUSC-005-03-1A	No treatment	T cell	-112.51
LUSC-TCCCGATGCTAAGC-1	LUSC-005-03-1A	No treatment	T cell	-90.7701
LUSC-TCCGAAGATGGTTG-1	LUSC-005-03-1A	No treatment	T cell	-152.875
LUSC-TCCTAAACTGTCTT-1	LUSC-005-03-1A	No treatment	T cell	-98.4118
LUSC-TCCTATGAATCACG-1	LUSC-005-03-1A	No treatment	T cell	-150.333
LUSC-TCGACCTGAGCGGA-1	LUSC-005-03-1A	No treatment	T cell	-173.036
LUSC-TCGACGCTCGGTAT-1	LUSC-005-03-1A	No treatment	T cell	-138.672
LUSC-TCGACGCTCTCTCG-1	LUSC-005-03-1A	No treatment	T cell	-58.7895
LUSC-TCGATACTTATTCC-1	LUSC-005-03-1A	No treatment	T cell	-52.9881
LUSC-TCGATACTTGTAGC-1	LUSC-005-03-1A	No treatment	T cell	-93.3251
LUSC-TCGATTTGGTCTGA-1	LUSC-005-03-1A	No treatment	T cell	-105.199
LUSC-TCGTGAGAACTTTC-1	LUSC-005-03-1A	No treatment	T cell	NA
LUSC-TCTAACTGGTTGTG-1	LUSC-005-03-1A	No treatment	T cell	-88.1379
LUSC-TCTACAACTCCAAG-1	LUSC-005-03-1A	No treatment	T cell	-70.4685
LUSC-TGAAATTGGAACCT-1	LUSC-005-03-1A	No treatment	T cell	-102.271
LUSC-TGAAATTGTGACTG-1	LUSC-005-03-1A	No treatment	T cell	-92.9945
LUSC-TGAACCGAGCTTCC-1	LUSC-005-03-1A	No treatment	T cell	-102.113
LUSC-TGAGCTGATTCATC-1	LUSC-005-03-1A	No treatment	T cell	-77.8843
LUSC-TGATTAGACAAAGA-1	LUSC-005-03-1A	No treatment	T cell	-80.5927
LUSC-TGCCACTGGATGAA-1	LUSC-005-03-1A	No treatment	T cell	-116.017
LUSC-TGGCAATGCCCGTT-1	LUSC-005-03-1A	No treatment	T cell	-116.128
LUSC-TGGCAATGGGGAGT-1	LUSC-005-03-1A	No treatment	T cell	-123.883
LUSC-TGGGTATGTCTACT-1	LUSC-005-03-1A	No treatment	T cell	-100.529
LUSC-TGTAGTCTCAGAAA-1	LUSC-005-03-1A	No treatment	T cell	-115.959
LUSC-TGTCTAACCTGTAG-1	LUSC-005-03-1A	No treatment	T cell	-94.4409
LUSC-TGTCTAACTATCGG-1	LUSC-005-03-1A	No treatment	T cell	-92.822
LUSC-TGTGGATGGGGATG-1	LUSC-005-03-1A	No treatment	T cell	-117.379
LUSC-TTAGGGACTTCGCC-1	LUSC-005-03-1A	No treatment	T cell	-110.267
LUSC-TTCAACACTAGAAG-1	LUSC-005-03-1A	No treatment	T cell	-118.561
LUSC-TTCTGATGAGTGTC-1	LUSC-005-03-1A	No treatment	T cell	-76.843
LUSC-TTGAACCTAAACAG-1	LUSC-005-03-1A	No treatment	T cell	-159.569
LUSC-TTGAGGACGTCTGA-1	LUSC-005-03-1A	No treatment	T cell	-107.184
LUSC-TTGAGGTGATCACG-1	LUSC-005-03-1A	No treatment	T cell	-71.1322
LUSC-TTGCTAACACCTGA-1	LUSC-005-03-1A	No treatment	T cell	-91.7298
LUSC-TTGCTAACCTCCAC-1	LUSC-005-03-1A	No treatment	T cell	-119.395
LUSC-TTGCTAACTGTCAG-1	LUSC-005-03-1A	No treatment	T cell	-127.474
LUSC-TTGGGAACGTCGTA-1	LUSC-005-03-1A	No treatment	T cell	-88.1398
LUSC-TTGGTACTAAGGTA-1	LUSC-005-03-1A	No treatment	T cell	-60.439
LUSC-TTGTCATGGACGAG-1	LUSC-005-03-1A	No treatment	T cell	-116.046
LUSC-AAACATACCTGAGT-1	LUSC-005-04-1A	No treatment	T cell	-60.6231
LUSC-AAACCGTGCTGGTA-1	LUSC-005-04-1A	No treatment	T cell	-86.8209
LUSC-AAAGAGACATCGTG-1	LUSC-005-04-1A	No treatment	T cell	-133.515
LUSC-AAATCCCTCTAGAC-1	LUSC-005-04-1A	No treatment	T cell	-84.5111
LUSC-AAATTGACCTATTC-1	LUSC-005-04-1A	No treatment	T cell	-113.795
LUSC-AACGCATGCTTAGG-1	LUSC-005-04-1A	No treatment	T cell	-82.9105
LUSC-AACTACCTTGGTAC-1	LUSC-005-04-1A	No treatment	T cell	-82.1702
LUSC-AACTGTCTTGACAC-1	LUSC-005-04-1A	No treatment	T cell	-82.8283
LUSC-AAGAATCTCATGAC-1	LUSC-005-04-1A	No treatment	T cell	-89.3668
LUSC-AAGCAAGAGTTCAG-1	LUSC-005-04-1A	No treatment	T cell	-125.996
LUSC-AAGTAGGAGTCTTT-1	LUSC-005-04-1A	No treatment	T cell	-105.318
LUSC-AAGTGCACCATGAC-1	LUSC-005-04-1A	No treatment	T cell	-138.43
LUSC-AATACTGAGTCTAG-1	LUSC-005-04-1A	No treatment	T cell	-72.1558
LUSC-AATCCTTGCATACG-1	LUSC-005-04-1A	No treatment	T cell	-143.174
LUSC-AATGATACTGGAAA-1	LUSC-005-04-1A	No treatment	T cell	-144.257
LUSC-AATGTAACAAGTAG-1	LUSC-005-04-1A	No treatment	T cell	-93.5357
LUSC-AATGTTGATAAAGG-1	LUSC-005-04-1A	No treatment	T cell	-105.835
LUSC-AATTGATGGGACAG-1	LUSC-005-04-1A	No treatment	T cell	-88.6615
LUSC-ACAAAGGATTCTCA-1	LUSC-005-04-1A	No treatment	T cell	-177.02
LUSC-ACACAGACCTACGA-1	LUSC-005-04-1A	No treatment	T cell	-87.8871
LUSC-ACCAGCCTTACTGG-1	LUSC-005-04-1A	No treatment	T cell	-90.4887
LUSC-ACCATTACGGTTCA-1	LUSC-005-04-1A	No treatment	T cell	-118.944
LUSC-ACCGAAACCTCGAA-1	LUSC-005-04-1A	No treatment	T cell	-108.007
LUSC-ACCTTTGATTCCAT-1	LUSC-005-04-1A	No treatment	T cell	-46.2189
LUSC-ACGCAATGCTACTT-1	LUSC-005-04-1A	No treatment	T cell	-92.0295
LUSC-ACGCCACTACCTAG-1	LUSC-005-04-1A	No treatment	T cell	-156.488
LUSC-ACGCTCACGGCGAA-1	LUSC-005-04-1A	No treatment	T cell	-104.157
LUSC-ACGGTCCTGCTTCC-1	LUSC-005-04-1A	No treatment	T cell	-51.1143
LUSC-ACGTTACTCGTGAT-1	LUSC-005-04-1A	No treatment	T cell	-158.71
LUSC-ACTCGCACCTACGA-1	LUSC-005-04-1A	No treatment	T cell	-76.4665
LUSC-ACTGGCCTTAGCCA-1	LUSC-005-04-1A	No treatment	T cell	-125.163
LUSC-ACTTGTACGAGACG-1	LUSC-005-04-1A	No treatment	T cell	-121.428
LUSC-AGAAACGAAAGAAC-1	LUSC-005-04-1A	No treatment	T cell	-109.739
LUSC-AGACACTGTGCAGT-1	LUSC-005-04-1A	No treatment	T cell	-127.304
LUSC-AGAGATGATTAGGC-1	LUSC-005-04-1A	No treatment	T cell	-230.625
LUSC-AGCACAACTATGCG-1	LUSC-005-04-1A	No treatment	T cell	-110.049
LUSC-AGCCGGTGCGACTA-1	LUSC-005-04-1A	No treatment	T cell	-103.858
LUSC-AGCGCCGAGATGAA-1	LUSC-005-04-1A	No treatment	T cell	-142.232
LUSC-AGCGGCACGAATAG-1	LUSC-005-04-1A	No treatment	T cell	-106.7
LUSC-AGCGTAACCGAATC-1	LUSC-005-04-1A	No treatment	T cell	-94.0986
LUSC-AGCTTTACACGGGA-1	LUSC-005-04-1A	No treatment	T cell	-149.438
LUSC-AGGCCTCTTCGTAG-1	LUSC-005-04-1A	No treatment	T cell	-165.337
LUSC-AGGGAGTGGTGCTA-1	LUSC-005-04-1A	No treatment	T cell	-123.823
LUSC-AGGGTGGACCGTAA-1	LUSC-005-04-1A	No treatment	T cell	-102.116
LUSC-AGTAATACTCACGA-1	LUSC-005-04-1A	No treatment	T cell	-156.727
LUSC-AGTACTCTGTGAGG-1	LUSC-005-04-1A	No treatment	T cell	-128.559
LUSC-AGTCACGAAGTTCG-1	LUSC-005-04-1A	No treatment	T cell	-137.588
LUSC-AGTGCAACGGGACA-1	LUSC-005-04-1A	No treatment	T cell	-79.1831
LUSC-AGTTAAACGCCAAT-1	LUSC-005-04-1A	No treatment	T cell	-121.634
LUSC-ATACGTCTGAGCTT-1	LUSC-005-04-1A	No treatment	T cell	-166.239
LUSC-ATCACGGATAACCG-1	LUSC-005-04-1A	No treatment	T cell	-73.8656
LUSC-ATCATCTGGTCTAG-1	LUSC-005-04-1A	No treatment	T cell	-230.625
LUSC-ATCCAGGATTCTTG-1	LUSC-005-04-1A	No treatment	T cell	-136.713
LUSC-ATCGCAGAAACGGG-1	LUSC-005-04-1A	No treatment	T cell	-120.226
LUSC-ATTACCACTGCTGA-1	LUSC-005-04-1A	No treatment	T cell	-91.3935
LUSC-ATTGCTTGCAAGCT-1	LUSC-005-04-1A	No treatment	T cell	-96.5923
LUSC-CAACGAACAGTCTG-1	LUSC-005-04-1A	No treatment	T cell	-91.6193
LUSC-CAATAATGCGTACA-1	LUSC-005-04-1A	No treatment	T cell	-115.045
LUSC-CAATTCTGCAACCA-1	LUSC-005-04-1A	No treatment	T cell	-116.959
LUSC-CACAATCTGACAAA-1	LUSC-005-04-1A	No treatment	T cell	-165.456
LUSC-CACCGTTGACGTAC-1	LUSC-005-04-1A	No treatment	T cell	-175.661
LUSC-CACGACCTGCGTAT-1	LUSC-005-04-1A	No treatment	T cell	-78.0273
LUSC-CACTAACTCCTTAT-1	LUSC-005-04-1A	No treatment	T cell	-83.514
LUSC-CACTAGGAGGGAGT-1	LUSC-005-04-1A	No treatment	T cell	-70.063
LUSC-CACTTTGAACACAC-1	LUSC-005-04-1A	No treatment	T cell	-73.5216
LUSC-CAGAAGCTGAATAG-1	LUSC-005-04-1A	No treatment	T cell	-153.948
LUSC-CAGACCCTTTCTGT-1	LUSC-005-04-1A	No treatment	T cell	-67.6719
LUSC-CAGATGACCTAAGC-1	LUSC-005-04-1A	No treatment	T cell	-80.2865
LUSC-CAGTGTGAATGACC-1	LUSC-005-04-1A	No treatment	T cell	-61.8291
LUSC-CATAAAACAACCTG-1	LUSC-005-04-1A	No treatment	T cell	-81.3183
LUSC-CATAAATGCTGAAC-1	LUSC-005-04-1A	No treatment	T cell	-127.496
LUSC-CATCTCCTCCCTTG-1	LUSC-005-04-1A	No treatment	T cell	-139.67
LUSC-CATCTTGAATGCCA-1	LUSC-005-04-1A	No treatment	T cell	-165.304
LUSC-CATGTACTCTCTTA-1	LUSC-005-04-1A	No treatment	T cell	-88.0385
LUSC-CATGTTACACTCTT-1	LUSC-005-04-1A	No treatment	T cell	-103.37
LUSC-CCAATTTGCGTGTA-1	LUSC-005-04-1A	No treatment	T cell	-124.954
LUSC-CCACCTGAAGAACA-1	LUSC-005-04-1A	No treatment	T cell	-99.7415
LUSC-CCAGATGAGTAGCT-1	LUSC-005-04-1A	No treatment	T cell	-120.879
LUSC-CCAGATGAGTTCTT-1	LUSC-005-04-1A	No treatment	T cell	-87.3194
LUSC-CCCATGTGAGTCGT-1	LUSC-005-04-1A	No treatment	T cell	-102.559
LUSC-CCTTAATGGTAGGG-1	LUSC-005-04-1A	No treatment	T cell	-165.202
LUSC-CGAAGACTCCCACT-1	LUSC-005-04-1A	No treatment	T cell	-230.625
LUSC-CGAGCCGAGCTTAG-1	LUSC-005-04-1A	No treatment	T cell	-75.2902
LUSC-CGATCCACCAATCG-1	LUSC-005-04-1A	No treatment	T cell	-78.1305
LUSC-CGCAAATGACTCAG-1	LUSC-005-04-1A	No treatment	T cell	-70.5175
LUSC-CGCTAAGAGTGCAT-1	LUSC-005-04-1A	No treatment	T cell	-87.4746
LUSC-CGGTACCTATCTCT-1	LUSC-005-04-1A	No treatment	T cell	-63.3296
LUSC-CGGTCACTGATGAA-1	LUSC-005-04-1A	No treatment	T cell	-51.4897
LUSC-CGTGATGACAGTTG-1	LUSC-005-04-1A	No treatment	T cell	-78.7234
LUSC-CGTGTAGAATTGGC-1	LUSC-005-04-1A	No treatment	T cell	-87.9394
LUSC-CGTGTAGAGGAAGC-1	LUSC-005-04-1A	No treatment	T cell	-148.403
LUSC-CGTGTAGATCCTAT-1	LUSC-005-04-1A	No treatment	T cell	-97.4872
LUSC-CGTTATACTCTTTG-1	LUSC-005-04-1A	No treatment	T cell	-130.436
LUSC-CTAAGGTGGGACAG-1	LUSC-005-04-1A	No treatment	T cell	-119.443
LUSC-CTAGGCCTCATTGG-1	LUSC-005-04-1A	No treatment	T cell	-163.559
LUSC-CTATACTGCAATCG-1	LUSC-005-04-1A	No treatment	T cell	-99.1565
LUSC-CTATCAACAACGAA-1	LUSC-005-04-1A	No treatment	T cell	-100.134
LUSC-CTATCATGTTGCTT-1	LUSC-005-04-1A	No treatment	T cell	-72.9951
LUSC-CTCAGAGACCTTAT-1	LUSC-005-04-1A	No treatment	T cell	-81.2071
LUSC-CTCAGCACTTTGTC-1	LUSC-005-04-1A	No treatment	T cell	-36.4493
LUSC-CTCGAGCTCCACCT-1	LUSC-005-04-1A	No treatment	T cell	-132.256
LUSC-CTGCGACTGTCTGA-1	LUSC-005-04-1A	No treatment	T cell	-89.071
LUSC-CTGGATGAACGCTA-1	LUSC-005-04-1A	No treatment	T cell	-96.7076
LUSC-CTGTAACTTCTCGC-1	LUSC-005-04-1A	No treatment	T cell	-124.049
LUSC-CTTTCAGATGACTG-1	LUSC-005-04-1A	No treatment	T cell	-45.1502
LUSC-GAAAGTGAGGCATT-1	LUSC-005-04-1A	No treatment	T cell	-118.914
LUSC-GAAGGTCTGAAACA-1	LUSC-005-04-1A	No treatment	T cell	-81.5
LUSC-GAATGCTGCCCACT-1	LUSC-005-04-1A	No treatment	T cell	-112.757
LUSC-GACATTCTGGTTAC-1	LUSC-005-04-1A	No treatment	T cell	-186.316
LUSC-GACGATTGAAGAAC-1	LUSC-005-04-1A	No treatment	T cell	-73.1778
LUSC-GAGCAACTCTCCAC-1	LUSC-005-04-1A	No treatment	T cell	-97.1666
LUSC-GAGCGCTGGGAACG-1	LUSC-005-04-1A	No treatment	T cell	-93.1732
LUSC-GAGTCTGACTTAGG-1	LUSC-005-04-1A	No treatment	T cell	-110.234
LUSC-GATAGAGAACCAGT-1	LUSC-005-04-1A	No treatment	T cell	-102.285
LUSC-GATCTACTCCTACC-1	LUSC-005-04-1A	No treatment	T cell	-95.555
LUSC-GCAAACTGCCAATG-1	LUSC-005-04-1A	No treatment	T cell	-70.4169
LUSC-GCAATCGATCGTAG-1	LUSC-005-04-1A	No treatment	T cell	-71.0336
LUSC-GCAGTCCTTGGAAA-1	LUSC-005-04-1A	No treatment	T cell	-146.466
LUSC-GCATTGGAGGAAGC-1	LUSC-005-04-1A	No treatment	T cell	-110.148
LUSC-GCCAAAACCTTAGG-1	LUSC-005-04-1A	No treatment	T cell	-44.1163
LUSC-GCCCAACTCCTCAC-1	LUSC-005-04-1A	No treatment	T cell	-78.5463
LUSC-GCCGACGAAAAACG-1	LUSC-005-04-1A	No treatment	T cell	-67.4956
LUSC-GCCTCATGTGGGAG-1	LUSC-005-04-1A	No treatment	T cell	-83.3032
LUSC-GCGTAATGCCCTAC-1	LUSC-005-04-1A	No treatment	T cell	-113.695
LUSC-GCGTAATGTTCTTG-1	LUSC-005-04-1A	No treatment	T cell	-141.737
LUSC-GGAACACTTTACTC-1	LUSC-005-04-1A	No treatment	T cell	-113.107
LUSC-GGACAACTGCAGAG-1	LUSC-005-04-1A	No treatment	T cell	-113.689
LUSC-GGACATTGCGTCTC-1	LUSC-005-04-1A	No treatment	T cell	-139.188
LUSC-GGACTATGAAACAG-1	LUSC-005-04-1A	No treatment	T cell	-133.999
LUSC-GGAGCCACCGGGAA-1	LUSC-005-04-1A	No treatment	T cell	-122.891
LUSC-GGCCAGACAAGTAG-1	LUSC-005-04-1A	No treatment	T cell	-109.954
LUSC-GGCCAGACCATGAC-1	LUSC-005-04-1A	No treatment	T cell	-90.6289
LUSC-GGCGACACTGCAGT-1	LUSC-005-04-1A	No treatment	T cell	-142.75
LUSC-GGCTCACTCCTCCA-1	LUSC-005-04-1A	No treatment	T cell	-84.9055
LUSC-GGGATGGATGTGGT-1	LUSC-005-04-1A	No treatment	T cell	-92.5332
LUSC-GGTAAAGAGAGCAG-1	LUSC-005-04-1A	No treatment	T cell	-123.596
LUSC-GGTAGTACCCTCGT-1	LUSC-005-04-1A	No treatment	T cell	-65.7976
LUSC-GTAACGTGCTACGA-1	LUSC-005-04-1A	No treatment	T cell	-115.577
LUSC-GTAAGCTGTGGAAA-1	LUSC-005-04-1A	No treatment	T cell	-98.9547
LUSC-GTAATATGCGTAGT-1	LUSC-005-04-1A	No treatment	T cell	-89.9475
LUSC-GTAGACTGTGGAGG-1	LUSC-005-04-1A	No treatment	T cell	-153.714
LUSC-GTCATACTCCAAGT-1	LUSC-005-04-1A	No treatment	T cell	-171.538
LUSC-GTCATACTCTGATG-1	LUSC-005-04-1A	No treatment	T cell	-92.7526
LUSC-GTCCACTGTCGTGA-1	LUSC-005-04-1A	No treatment	T cell	-95.8462
LUSC-GTCGAATGAGTGTC-1	LUSC-005-04-1A	No treatment	T cell	-135.27
LUSC-GTCTAGGAACTGGT-1	LUSC-005-04-1A	No treatment	T cell	-152.836
LUSC-GTGATCGACTTCCG-1	LUSC-005-04-1A	No treatment	T cell	-152.526
LUSC-GTGATTCTTCGCTC-1	LUSC-005-04-1A	No treatment	T cell	-143.132
LUSC-GTGCAAACTTGCTT-1	LUSC-005-04-1A	No treatment	T cell	-82.9828
LUSC-GTGTATCTCTTAGG-1	LUSC-005-04-1A	No treatment	T cell	-88.3797
LUSC-TAAGAACTAACCAC-1	LUSC-005-04-1A	No treatment	T cell	-11.7096
LUSC-TAAGATACGGCATT-1	LUSC-005-04-1A	No treatment	T cell	-112.835
LUSC-TAAGCGTGTTCTGT-1	LUSC-005-04-1A	No treatment	T cell	-96.6708
LUSC-TAAGTCCTACACGT-1	LUSC-005-04-1A	No treatment	T cell	-158.131
LUSC-TACATAGATCCTGC-1	LUSC-005-04-1A	No treatment	T cell	-144.672
LUSC-TACATCACACTGTG-1	LUSC-005-04-1A	No treatment	T cell	-98.7139
LUSC-TACGTACTAGAATG-1	LUSC-005-04-1A	No treatment	T cell	-141.146
LUSC-TACTACACGACGAG-1	LUSC-005-04-1A	No treatment	T cell	-86.8776
LUSC-TAGAGCACTGCAAC-1	LUSC-005-04-1A	No treatment	T cell	-75.7615
LUSC-TAGGTTCTACCTTT-1	LUSC-005-04-1A	No treatment	T cell	-78.5625
LUSC-TATACAGAGAATAG-1	LUSC-005-04-1A	No treatment	T cell	-137.877
LUSC-TATCAAGATGACCA-1	LUSC-005-04-1A	No treatment	T cell	-59.2152
LUSC-TATGGGACTCAGAC-1	LUSC-005-04-1A	No treatment	T cell	-82.6719
LUSC-TCACCCGATTCATC-1	LUSC-005-04-1A	No treatment	T cell	-98.154
LUSC-TCACCTCTGGCATT-1	LUSC-005-04-1A	No treatment	T cell	-71.6415
LUSC-TCAGACGACTTTAC-1	LUSC-005-04-1A	No treatment	T cell	-99.5918
LUSC-TCATCCCTGTATGC-1	LUSC-005-04-1A	No treatment	T cell	-117.973
LUSC-TCCATCCTACTAGC-1	LUSC-005-04-1A	No treatment	T cell	-78.389
LUSC-TCCCATCTATCTCT-1	LUSC-005-04-1A	No treatment	T cell	-126.455
LUSC-TCCTAATGGCATAC-1	LUSC-005-04-1A	No treatment	T cell	-90.723
LUSC-TCGAATCTGAGATA-1	LUSC-005-04-1A	No treatment	T cell	-88.9352
LUSC-TCGCACTGTGCTAG-1	LUSC-005-04-1A	No treatment	T cell	-100.953
LUSC-TCTCAAACAGGAGC-1	LUSC-005-04-1A	No treatment	T cell	-71.5449
LUSC-TGAGACACTTCTAC-1	LUSC-005-04-1A	No treatment	T cell	-128.448
LUSC-TGATAAACCTGCTC-1	LUSC-005-04-1A	No treatment	T cell	-113.032
LUSC-TGATTCACGTAGCT-1	LUSC-005-04-1A	No treatment	T cell	-88.652
LUSC-TGCCGACTGTCCTC-1	LUSC-005-04-1A	No treatment	T cell	-95.6387
LUSC-TGGATGTGCGTAAC-1	LUSC-005-04-1A	No treatment	T cell	-68.4162
LUSC-TGGTATCTCACTGA-1	LUSC-005-04-1A	No treatment	T cell	-230.625
LUSC-TGGTATCTGACAAA-1	LUSC-005-04-1A	No treatment	T cell	-117.598
LUSC-TGTATCTGGAATGA-1	LUSC-005-04-1A	No treatment	T cell	-63.9777
LUSC-TGTGGATGTTCTAC-1	LUSC-005-04-1A	No treatment	T cell	-106.409
LUSC-TGTTACACTCATTC-1	LUSC-005-04-1A	No treatment	T cell	-119.039
LUSC-TTAGAATGCTGCAA-1	LUSC-005-04-1A	No treatment	T cell	-75.0596
LUSC-TTATCCGAAACGGG-1	LUSC-005-04-1A	No treatment	T cell	-103.259
LUSC-TTATGGCTTTGCAG-1	LUSC-005-04-1A	No treatment	T cell	-112.7
LUSC-TTCAAGCTTGTTCT-1	LUSC-005-04-1A	No treatment	T cell	-73.8838
LUSC-TTCACAACAGCTAC-1	LUSC-005-04-1A	No treatment	T cell	-185.288
LUSC-TTCCTAGATGTGGT-1	LUSC-005-04-1A	No treatment	T cell	-230.625
LUSC-TTCTGATGCAGATC-1	LUSC-005-04-1A	No treatment	T cell	-138.318
LUSC-TTGAACCTTGACTG-1	LUSC-005-04-1A	No treatment	T cell	-70.9167
LUSC-TTGACACTAAACGA-1	LUSC-005-04-1A	No treatment	T cell	-136.992
LUSC-TTGACACTCGACAT-1	LUSC-005-04-1A	No treatment	T cell	-123.262
LUSC-TTGTAGCTCATCAG-1	LUSC-005-04-1A	No treatment	T cell	-63.9955
LUSC-AAAGACGACTGGTA-1	LUSC-005-05-1A	No treatment	T cell	-96.9304
LUSC-AAAGATCTGAAAGT-1	LUSC-005-05-1A	No treatment	T cell	-103.208
LUSC-AAAGTTTGAATGCC-1	LUSC-005-05-1A	No treatment	T cell	-134.05
LUSC-AAATCAACCTCAGA-1	LUSC-005-05-1A	No treatment	T cell	-92.8604
LUSC-AAATCAACGAGGCA-1	LUSC-005-05-1A	No treatment	T cell	NA
LUSC-AAATCAACTCGATG-1	LUSC-005-05-1A	No treatment	T cell	-230.625
LUSC-AAATCAACTTTACC-1	LUSC-005-05-1A	No treatment	T cell	-131.523
LUSC-AAATCATGGTTCAG-1	LUSC-005-05-1A	No treatment	T cell	-136.995
LUSC-AAATCCCTCCTGTC-1	LUSC-005-05-1A	No treatment	T cell	-86.3915
LUSC-AAATCTGATCCTAT-1	LUSC-005-05-1A	No treatment	T cell	-110.737
LUSC-AAATTGACATCGAC-1	LUSC-005-05-1A	No treatment	T cell	-122.857
LUSC-AACAATACGTAGCT-1	LUSC-005-05-1A	No treatment	T cell	-107.214
LUSC-AACACTCTGAAAGT-1	LUSC-005-05-1A	No treatment	T cell	-130.287
LUSC-AACAGCACAAACGA-1	LUSC-005-05-1A	No treatment	T cell	-48.4087
LUSC-AACAGCACAGCATC-1	LUSC-005-05-1A	No treatment	T cell	-118.134
LUSC-AACATTGATAAAGG-1	LUSC-005-05-1A	No treatment	T cell	-84.3048
LUSC-AACCAGTGCATACG-1	LUSC-005-05-1A	No treatment	T cell	-116.875
LUSC-AACGCAACTCCCGT-1	LUSC-005-05-1A	No treatment	T cell	-134.767
LUSC-AACGTTCTATCGGT-1	LUSC-005-05-1A	No treatment	T cell	-131.318
LUSC-AACGTTCTTTGTGG-1	LUSC-005-05-1A	No treatment	T cell	-89.1791
LUSC-AACTCGGATGTGGT-1	LUSC-005-05-1A	No treatment	T cell	-70.8638
LUSC-AACTCTTGCTTGAG-1	LUSC-005-05-1A	No treatment	T cell	-86.8358
LUSC-AACTTGCTCCGTTC-1	LUSC-005-05-1A	No treatment	T cell	-230.625
LUSC-AACTTGCTGCGTAT-1	LUSC-005-05-1A	No treatment	T cell	-162.179
LUSC-AAGAACGACACACA-1	LUSC-005-05-1A	No treatment	T cell	-119.82
LUSC-AAGAACGACTCAGA-1	LUSC-005-05-1A	No treatment	T cell	-115.448
LUSC-AAGAACGATGCGTA-1	LUSC-005-05-1A	No treatment	T cell	-76.2473
LUSC-AAGAGATGCGCAAT-1	LUSC-005-05-1A	No treatment	T cell	-165.281
LUSC-AAGATGGAAGTTCG-1	LUSC-005-05-1A	No treatment	T cell	-93.0602
LUSC-AAGATGGAGAGGAC-1	LUSC-005-05-1A	No treatment	T cell	-103.121
LUSC-AAGCGTACGAGGTG-1	LUSC-005-05-1A	No treatment	T cell	-76.8595
LUSC-AAGGTGCTCTTCTA-1	LUSC-005-05-1A	No treatment	T cell	-91.2373
LUSC-AAGTAACTGGACAG-1	LUSC-005-05-1A	No treatment	T cell	-89.7822
LUSC-AAGTATACTTCCCG-1	LUSC-005-05-1A	No treatment	T cell	-109.84
LUSC-AAGTCCGACCAAGT-1	LUSC-005-05-1A	No treatment	T cell	-131.937
LUSC-AAGTGGCTCTCGAA-1	LUSC-005-05-1A	No treatment	T cell	-127.922
LUSC-AATAACACAGGGTG-1	LUSC-005-05-1A	No treatment	T cell	-77.5258
LUSC-AATAAGCTTGCAAC-1	LUSC-005-05-1A	No treatment	T cell	-172.719
LUSC-AATAGGGATATTCC-1	LUSC-005-05-1A	No treatment	T cell	-133.713
LUSC-AATCCTACTCGCAA-1	LUSC-005-05-1A	No treatment	T cell	-230.625
LUSC-AATGATACTGCTCC-1	LUSC-005-05-1A	No treatment	T cell	-118.307
LUSC-AATGATACTTTCGT-1	LUSC-005-05-1A	No treatment	T cell	-100.551
LUSC-AATGCGTGACGGAG-1	LUSC-005-05-1A	No treatment	T cell	-159.81
LUSC-AATGCGTGTGCTCC-1	LUSC-005-05-1A	No treatment	T cell	-129.987
LUSC-AATTACGATCCTGC-1	LUSC-005-05-1A	No treatment	T cell	-63.5947
LUSC-ACAAATTGAGCAAA-1	LUSC-005-05-1A	No treatment	T cell	-79.9992
LUSC-ACAAGAGATAACGC-1	LUSC-005-05-1A	No treatment	T cell	-146.474
LUSC-ACAATAACCCGATA-1	LUSC-005-05-1A	No treatment	T cell	-85.5356
LUSC-ACAATCCTACAGCT-1	LUSC-005-05-1A	No treatment	T cell	-171.748
LUSC-ACAATTGAGTACGT-1	LUSC-005-05-1A	No treatment	T cell	-133.655
LUSC-ACAGTGACAAAGTG-1	LUSC-005-05-1A	No treatment	T cell	-78.1218
LUSC-ACAGTGTGACCACA-1	LUSC-005-05-1A	No treatment	T cell	-115.562
LUSC-ACAGTTCTTGCCAA-1	LUSC-005-05-1A	No treatment	T cell	-125.648
LUSC-ACATACCTTAAGCC-1	LUSC-005-05-1A	No treatment	T cell	-99.6268
LUSC-ACCACAGACATGAC-1	LUSC-005-05-1A	No treatment	T cell	-92.9736
LUSC-ACCACCTGTCGCAA-1	LUSC-005-05-1A	No treatment	T cell	-136.422
LUSC-ACCAGCCTTGCGTA-1	LUSC-005-05-1A	No treatment	T cell	-97.1185
LUSC-ACCAGTGACTCCAC-1	LUSC-005-05-1A	No treatment	T cell	-123.498
LUSC-ACCATTACCCCGTT-1	LUSC-005-05-1A	No treatment	T cell	-89.1178
LUSC-ACCCAAGAGGAAGC-1	LUSC-005-05-1A	No treatment	T cell	-132.779
LUSC-ACCCAGCTCTTGCC-1	LUSC-005-05-1A	No treatment	T cell	-115.92
LUSC-ACCGAAACGGATCT-1	LUSC-005-05-1A	No treatment	T cell	-96.7931
LUSC-ACCTCCGAACAGCT-1	LUSC-005-05-1A	No treatment	T cell	-119.017
LUSC-ACCTCCGAATTCGG-1	LUSC-005-05-1A	No treatment	T cell	-151.649
LUSC-ACGCACCTCGAATC-1	LUSC-005-05-1A	No treatment	T cell	-143.978
LUSC-ACGCCACTAGCTAC-1	LUSC-005-05-1A	No treatment	T cell	-88.4784
LUSC-ACGCCACTTTCCCG-1	LUSC-005-05-1A	No treatment	T cell	-100.093
LUSC-ACGCGGTGGGTCTA-1	LUSC-005-05-1A	No treatment	T cell	-118.11
LUSC-ACGGCTCTCTTGAG-1	LUSC-005-05-1A	No treatment	T cell	-87.4407
LUSC-ACGGTATGGGACAG-1	LUSC-005-05-1A	No treatment	T cell	-153.769
LUSC-ACGTGCCTGTGTAC-1	LUSC-005-05-1A	No treatment	T cell	-124.591
LUSC-ACGTTACTCGGAGA-1	LUSC-005-05-1A	No treatment	T cell	-94.1559
LUSC-ACGTTTACAAGGTA-1	LUSC-005-05-1A	No treatment	T cell	-106.713
LUSC-ACTCAGGACTCCCA-1	LUSC-005-05-1A	No treatment	T cell	-82.8283
LUSC-ACTCTCCTCAGCTA-1	LUSC-005-05-1A	No treatment	T cell	-230.625
LUSC-ACTGCCACGCGAAG-1	LUSC-005-05-1A	No treatment	T cell	-119.515
LUSC-ACTTCCCTACCATG-1	LUSC-005-05-1A	No treatment	T cell	-76.7382
LUSC-AGAAGATGGACGGA-1	LUSC-005-05-1A	No treatment	T cell	-125.148
LUSC-AGAATGGAAGTCTG-1	LUSC-005-05-1A	No treatment	T cell	-66.7548
LUSC-AGACACTGGAATAG-1	LUSC-005-05-1A	No treatment	T cell	-148.069
LUSC-AGACCTGAACTCAG-1	LUSC-005-05-1A	No treatment	T cell	-145.644
LUSC-AGACTTCTCCGTTC-1	LUSC-005-05-1A	No treatment	T cell	-189.843
LUSC-AGAGAAACATTCTC-1	LUSC-005-05-1A	No treatment	T cell	-230.625
LUSC-AGAGGTCTGTTTGG-1	LUSC-005-05-1A	No treatment	T cell	-170.261
LUSC-AGATATACGCATAC-1	LUSC-005-05-1A	No treatment	T cell	-102.336
LUSC-AGATTCCTCCCAAA-1	LUSC-005-05-1A	No treatment	T cell	-230.625
LUSC-AGCAACACTATCGG-1	LUSC-005-05-1A	No treatment	T cell	-110.144
LUSC-AGCAAGCTCCAAGT-1	LUSC-005-05-1A	No treatment	T cell	-114.985
LUSC-AGCATGACACACCA-1	LUSC-005-05-1A	No treatment	T cell	-100.049
LUSC-AGCCGGTGATGCCA-1	LUSC-005-05-1A	No treatment	T cell	-148.606
LUSC-AGCCGTCTGACAAA-1	LUSC-005-05-1A	No treatment	T cell	-128.009
LUSC-AGCGATTGTGTTTC-1	LUSC-005-05-1A	No treatment	T cell	-156.727
LUSC-AGCGGGCTAGTGCT-1	LUSC-005-05-1A	No treatment	T cell	-110.911
LUSC-AGCGTAACACGGTT-1	LUSC-005-05-1A	No treatment	T cell	-138.15
LUSC-AGCTGCCTCTCTTA-1	LUSC-005-05-1A	No treatment	T cell	-131.635
LUSC-AGGAAATGACGCAT-1	LUSC-005-05-1A	No treatment	T cell	-81.6785
LUSC-AGGACTTGCCTTGC-1	LUSC-005-05-1A	No treatment	T cell	-103.589
LUSC-AGGATAGAGGCAAG-1	LUSC-005-05-1A	No treatment	T cell	-99.2027
LUSC-AGGATGCTAAGCCT-1	LUSC-005-05-1A	No treatment	T cell	-123.976
LUSC-AGGGAGTGACCCTC-1	LUSC-005-05-1A	No treatment	T cell	-37.9252
LUSC-AGGGAGTGCTTGCC-1	LUSC-005-05-1A	No treatment	T cell	-110.265
LUSC-AGGGAGTGGGCATT-1	LUSC-005-05-1A	No treatment	T cell	-98.3045
LUSC-AGGGCCTGATGCTG-1	LUSC-005-05-1A	No treatment	T cell	-71.1729
LUSC-AGGGCCTGGTTCAG-1	LUSC-005-05-1A	No treatment	T cell	-116.803
LUSC-AGGTCATGCTTGGA-1	LUSC-005-05-1A	No treatment	T cell	-87.0965
LUSC-AGGTTCGAGGGCAA-1	LUSC-005-05-1A	No treatment	T cell	-114.428
LUSC-AGTAAGGACCAAGT-1	LUSC-005-05-1A	No treatment	T cell	-69.7626
LUSC-AGTACGTGAACCAC-1	LUSC-005-05-1A	No treatment	T cell	-80.2951
LUSC-AGTACTCTAGCGTT-1	LUSC-005-05-1A	No treatment	T cell	-88.7848
LUSC-AGTACTCTCCAACA-1	LUSC-005-05-1A	No treatment	T cell	-175.608
LUSC-AGTATCCTACTGGT-1	LUSC-005-05-1A	No treatment	T cell	-19.147
LUSC-AGTCAGACATACCG-1	LUSC-005-05-1A	No treatment	T cell	-143.776
LUSC-AGTCAGACCAGATC-1	LUSC-005-05-1A	No treatment	T cell	-81.7623
LUSC-AGTCCAGACTTCCG-1	LUSC-005-05-1A	No treatment	T cell	-112.792
LUSC-AGTCTACTAAAACG-1	LUSC-005-05-1A	No treatment	T cell	-65.8426
LUSC-AGTGACACTTCCAT-1	LUSC-005-05-1A	No treatment	T cell	-86.0003
LUSC-AGTGACTGTTGCTT-1	LUSC-005-05-1A	No treatment	T cell	-106.978
LUSC-AGTGTTCTTCTGGA-1	LUSC-005-05-1A	No treatment	T cell	-129.334
LUSC-AGTTCTACCCTAAG-1	LUSC-005-05-1A	No treatment	T cell	-137.049
LUSC-AGTTTGCTCTTCGC-1	LUSC-005-05-1A	No treatment	T cell	-100.288
LUSC-AGTTTGCTTTTCGT-1	LUSC-005-05-1A	No treatment	T cell	-70.9471
LUSC-ATAACAACGTGCTA-1	LUSC-005-05-1A	No treatment	T cell	-230.625
LUSC-ATAAGTACAGCGGA-1	LUSC-005-05-1A	No treatment	T cell	-113.51
LUSC-ATACGTCTGACGAG-1	LUSC-005-05-1A	No treatment	T cell	-77.5387
LUSC-ATAGAACTTTCCCG-1	LUSC-005-05-1A	No treatment	T cell	-124.544
LUSC-ATAGATTGAGAACA-1	LUSC-005-05-1A	No treatment	T cell	-148.93
LUSC-ATAGATTGAGTTCG-1	LUSC-005-05-1A	No treatment	T cell	-152.278
LUSC-ATAGCTCTTCTATC-1	LUSC-005-05-1A	No treatment	T cell	-90.5052
LUSC-ATAGGCTGTGACCA-1	LUSC-005-05-1A	No treatment	T cell	-121.801
LUSC-ATAGTTGATCGACA-1	LUSC-005-05-1A	No treatment	T cell	12.3669
LUSC-ATATGCCTGGCGAA-1	LUSC-005-05-1A	No treatment	T cell	-37.8113
LUSC-ATCACTACAATCGC-1	LUSC-005-05-1A	No treatment	T cell	-83.4114
LUSC-ATCGTTTGTTTGCT-1	LUSC-005-05-1A	No treatment	T cell	-72.2233
LUSC-ATCTACACGGAGGT-1	LUSC-005-05-1A	No treatment	T cell	-88.5849
LUSC-ATCTACACTAGAAG-1	LUSC-005-05-1A	No treatment	T cell	-104.26
LUSC-ATCTTTCTAGTACC-1	LUSC-005-05-1A	No treatment	T cell	-164.284
LUSC-ATGAGCACCATACG-1	LUSC-005-05-1A	No treatment	T cell	-24.1759
LUSC-ATGATATGTGCGTA-1	LUSC-005-05-1A	No treatment	T cell	-67.1061
LUSC-ATGCAGACCTCATT-1	LUSC-005-05-1A	No treatment	T cell	-76.5587
LUSC-ATGCCGCTCCAAGT-1	LUSC-005-05-1A	No treatment	T cell	-120.425
LUSC-ATGCGCCTCGCCTT-1	LUSC-005-05-1A	No treatment	T cell	-104.384
LUSC-ATGGGTACCCGTAA-1	LUSC-005-05-1A	No treatment	T cell	-97.2991
LUSC-ATGTCACTAGCATC-1	LUSC-005-05-1A	No treatment	T cell	-44.7707
LUSC-ATGTCACTTTTCTG-1	LUSC-005-05-1A	No treatment	T cell	-113.428
LUSC-ATTACCACCACTAG-1	LUSC-005-05-1A	No treatment	T cell	-77.897
LUSC-ATTACCTGCCTAAG-1	LUSC-005-05-1A	No treatment	T cell	-199.383
LUSC-ATTCAGCTTGCATG-1	LUSC-005-05-1A	No treatment	T cell	-126.091
LUSC-ATTCGACTACGTAC-1	LUSC-005-05-1A	No treatment	T cell	-63.2722
LUSC-ATTGCACTCCTATT-1	LUSC-005-05-1A	No treatment	T cell	-107.907
LUSC-ATTGGTCTCCCACT-1	LUSC-005-05-1A	No treatment	T cell	-120.59
LUSC-ATTTCCGAATGCTG-1	LUSC-005-05-1A	No treatment	T cell	-111.217
LUSC-CAAACTCTAGTCGT-1	LUSC-005-05-1A	No treatment	T cell	-136.498
LUSC-CAAACTCTTGACCA-1	LUSC-005-05-1A	No treatment	T cell	-130.918
LUSC-CAAATTGAGGAGCA-1	LUSC-005-05-1A	No treatment	T cell	-36.9051
LUSC-CAAATTGATTGACG-1	LUSC-005-05-1A	No treatment	T cell	-59.3322
LUSC-CAACCGCTAACGAA-1	LUSC-005-05-1A	No treatment	T cell	NA
LUSC-CAACCGCTGGTTAC-1	LUSC-005-05-1A	No treatment	T cell	-132.781
LUSC-CAATCGGACCACCT-1	LUSC-005-05-1A	No treatment	T cell	-69.7025
LUSC-CAATTCACGAGACG-1	LUSC-005-05-1A	No treatment	T cell	-201.401
LUSC-CAATTCACTGTGGT-1	LUSC-005-05-1A	No treatment	T cell	-62.23
LUSC-CACAATCTTGTCGA-1	LUSC-005-05-1A	No treatment	T cell	-77.193
LUSC-CACAGCCTTCGCCT-1	LUSC-005-05-1A	No treatment	T cell	-230.625
LUSC-CACAGTGATGACTG-1	LUSC-005-05-1A	No treatment	T cell	-100.422
LUSC-CACCCATGCCGTAA-1	LUSC-005-05-1A	No treatment	T cell	-121.455
LUSC-CACCGGGAGTCCTC-1	LUSC-005-05-1A	No treatment	T cell	-169.547
LUSC-CACCGTTGGGGTGA-1	LUSC-005-05-1A	No treatment	T cell	-123.188
LUSC-CACCGTTGGTATGC-1	LUSC-005-05-1A	No treatment	T cell	-139.595
LUSC-CACGACCTGGGCAA-1	LUSC-005-05-1A	No treatment	T cell	-125.383
LUSC-CACGACCTTTCTGT-1	LUSC-005-05-1A	No treatment	T cell	-82.8283
LUSC-CACGACCTTTCTTG-1	LUSC-005-05-1A	No treatment	T cell	-82.6513
LUSC-CACGATGATTTGGG-1	LUSC-005-05-1A	No treatment	T cell	-15.8209
LUSC-CACTAGGACTCTAT-1	LUSC-005-05-1A	No treatment	T cell	-95.3629
LUSC-CACTTTGACTGCTC-1	LUSC-005-05-1A	No treatment	T cell	-160.269
LUSC-CAGATGACGAGGTG-1	LUSC-005-05-1A	No treatment	T cell	-100.774
LUSC-CAGATGACGTACCA-1	LUSC-005-05-1A	No treatment	T cell	-72.0943
LUSC-CAGCACCTTGAGGG-1	LUSC-005-05-1A	No treatment	T cell	-114.443
LUSC-CAGCCTTGTTTGCT-1	LUSC-005-05-1A	No treatment	T cell	-114.973
LUSC-CAGGAACTACCAAC-1	LUSC-005-05-1A	No treatment	T cell	-230.625
LUSC-CAGGGCACCAGTCA-1	LUSC-005-05-1A	No treatment	T cell	-57.7796
LUSC-CAGGGCACGGTGTT-1	LUSC-005-05-1A	No treatment	T cell	-73.3304
LUSC-CAGGTAACGCTGAT-1	LUSC-005-05-1A	No treatment	T cell	-75.3421
LUSC-CAGTGTGAGCTACA-1	LUSC-005-05-1A	No treatment	T cell	-99.2862
LUSC-CAGTTACTAGTAGA-1	LUSC-005-05-1A	No treatment	T cell	-59.4948
LUSC-CATAAAACCATACG-1	LUSC-005-05-1A	No treatment	T cell	-90.4299
LUSC-CATAAAACCATTCT-1	LUSC-005-05-1A	No treatment	T cell	-69.0699
LUSC-CATAACCTGCTACA-1	LUSC-005-05-1A	No treatment	T cell	-148.648
LUSC-CATCAGGAAGAGTA-1	LUSC-005-05-1A	No treatment	T cell	-131.64
LUSC-CATCAGGACAGAGG-1	LUSC-005-05-1A	No treatment	T cell	-137.592
LUSC-CATCTCCTAAGCAA-1	LUSC-005-05-1A	No treatment	T cell	-149.717
LUSC-CATCTTGAGCAGTT-1	LUSC-005-05-1A	No treatment	T cell	-103.96
LUSC-CATGAGACGGGAGT-1	LUSC-005-05-1A	No treatment	T cell	-74.4673
LUSC-CATGTACTGATACC-1	LUSC-005-05-1A	No treatment	T cell	-140.399
LUSC-CATGTTACAAACAG-1	LUSC-005-05-1A	No treatment	T cell	-110.15
LUSC-CATTCCCTGTTCTT-1	LUSC-005-05-1A	No treatment	T cell	-60.1211
LUSC-CCAAAGTGCACCAA-1	LUSC-005-05-1A	No treatment	T cell	-130.297
LUSC-CCAAGTGACGTTAG-1	LUSC-005-05-1A	No treatment	T cell	-53.3605
LUSC-CCACCTGAATTCGG-1	LUSC-005-05-1A	No treatment	T cell	-130.978
LUSC-CCACCTGATAGAGA-1	LUSC-005-05-1A	No treatment	T cell	-136.311
LUSC-CCACGGGACAGATC-1	LUSC-005-05-1A	No treatment	T cell	-69.9
LUSC-CCAGCACTTTCTGT-1	LUSC-005-05-1A	No treatment	T cell	-110.869
LUSC-CCAGCGGAGGTATC-1	LUSC-005-05-1A	No treatment	T cell	-129.692
LUSC-CCAGTCACCAGATC-1	LUSC-005-05-1A	No treatment	T cell	-130.793
LUSC-CCATAGGAAAGATG-1	LUSC-005-05-1A	No treatment	T cell	-103.41
LUSC-CCATAGGAAGCACT-1	LUSC-005-05-1A	No treatment	T cell	-112.987
LUSC-CCCAACACTCCGTC-1	LUSC-005-05-1A	No treatment	T cell	-65.8569
[truncated: 537,353+ more rows]

[truncated: 4 more sheets: Table S10 correlation and sig, Table S11 correlation and sig, Table S12 cancer types, Table S13 Dataset sources]
